# Supplementary material for: “Biological Adhesion” is a Significantly Regulated Molecular Process during Long-Term Primary In Vitro Culture of Oviductal Epithelial Cells (Oecs): A Transcriptomic and Proteomic Study
Source: Int J Mol Sci. 2019 Jul 10;20(14):3387. doi: 10.3390/ijms20143387 (PMC6678391; doi:10.3390/ijms20143387)
Supplement: Supplementary file 1 [file ijms-20-03387-s001.zip]

Archive with 3 entries (3 files):
- Table S3_Rodentia.xls
- Table S1_all.xlsx
- Table S2_homo sapiens.xls
