# Supplementary material for: “Biological Adhesion” is a Significantly Regulated Molecular Process during Long-Term Primary In Vitro Culture of Oviductal Epithelial Cells (Oecs): A Transcriptomic and Proteomic Study
Source: Int J Mol Sci. 2019 Jul 10;20(14):3387. doi: 10.3390/ijms20143387 (PMC6678391; doi:10.3390/ijms20143387)
Supplement: Supplementary file 1 [file ijms-20-03387-s001.zip › Table S3_Rodentia.xls]

## Sheet: New Sheet
Accession	Protein	MW [kDa]	pI	#Alt. Proteins	Scores	#Peptides	SC [%]	RMS90 [ppm]	Rank
CH10_RAT	10 kDa heat shock protein, mitochondrial OS=Rattus norvegicus GN=Hspe1 PE=1 SV=3	10.9	9.4	2	115.4 (M:115.4)	2	18.6	5.85	197
1433B_RAT	14-3-3 protein beta/alpha OS=Rattus norvegicus GN=Ywhab PE=1 SV=3	28.0	4.7	2	295.7 (M:295.7)	6	23.2	3.44	100
1433E_MOUSE	14-3-3 protein epsilon OS=Mus musculus GN=Ywhae PE=1 SV=1	29.2	4.5	1	186.0 (M:186.0)	4	13.3	4.79	151
1433G_MOUSE	14-3-3 protein gamma OS=Mus musculus GN=Ywhag PE=1 SV=2	28.3	4.7	1	190.4 (M:190.4)	4	16.2	2.90	146
1433Z_MOUSE	14-3-3 protein zeta/delta OS=Mus musculus GN=Ywhaz PE=1 SV=1	27.8	4.6	4	593.0 (M:593.0)	9	34.3	4.66	51
RS10_MOUSE	40S ribosomal protein S10 OS=Mus musculus GN=Rps10 PE=1 SV=1	18.9	10.5	1	134.0 (M:134.0)	3	19.4	6.44	183
RS11_MOUSE	40S ribosomal protein S11 OS=Mus musculus GN=Rps11 PE=2 SV=3	18.4	11.0	1	132.9 (M:132.9)	3	22.2	7.90	185
RS13_CRIGR	40S ribosomal protein S13 OS=Cricetulus griseus GN=RPS13 PE=3 SV=3	17.2	11.0	2	117.4 (M:117.4)	4	20.5	7.91	195
RS15_MESAU	40S ribosomal protein S15 OS=Mesocricetus auratus GN=RPS15 PE=2 SV=2	17.0	10.8	1	116.5 (M:116.5)	2	17.9	4.52	196
RS15A_MOUSE	40S ribosomal protein S15a OS=Mus musculus GN=Rps15a PE=2 SV=2	14.8	10.9	1	128.1 (M:128.1)	3	23.8	7.27	187
RS16_MOUSE	40S ribosomal protein S16 OS=Mus musculus GN=Rps16 PE=2 SV=4	16.4	10.8	1	248.9 (M:248.9)	5	31.5	5.48	121
RS18_MOUSE	40S ribosomal protein S18 OS=Mus musculus GN=Rps18 PE=1 SV=3	17.7	11.5	1	187.7 (M:187.7)	4	27.6	5.48	149
RS19_MOUSE	40S ribosomal protein S19 OS=Mus musculus GN=Rps19 PE=1 SV=3	16.1	10.8	1	180.0 (M:180.0)	3	16.6	5.53	155
RS2_MOUSE	40S ribosomal protein S2 OS=Mus musculus GN=Rps2 PE=1 SV=3	31.2	11.0	2	145.5 (M:145.5)	3	13.7	5.81	173
RS21_RAT	40S ribosomal protein S21 OS=Rattus norvegicus GN=Rps21 PE=1 SV=1	9.1	9.7	2	212.3 (M:212.3)	2	18.1	3.54	136
RS23_CHILA	40S ribosomal protein S23 OS=Chinchilla lanigera GN=RPS23 PE=2 SV=1	15.8	11.3	1	126.7 (M:126.7)	3	16.1	6.30	188
RS24_MESAU	40S ribosomal protein S24 OS=Mesocricetus auratus GN=RPS24 PE=3 SV=1	15.4	11.3	1	96.4 (M:96.4)	2	20.3	1.64	217
RS26_CRICR	40S ribosomal protein S26 OS=Cricetus cricetus GN=RPS26 PE=3 SV=3	13.0	12.1	2	137.7 (M:137.7)	3	33.9	7.09	181
RS3_MOUSE	40S ribosomal protein S3 OS=Mus musculus GN=Rps3 PE=1 SV=1	26.7	10.3	1	203.1 (M:203.1)	5	36.2	8.18	140
RS3A_MOUSE	40S ribosomal protein S3a OS=Mus musculus GN=Rps3a PE=1 SV=3	29.9	10.4	2	244.1 (M:244.1)	4	15.9	5.38	123
RS4X_MESAU	40S ribosomal protein S4, X isoform OS=Mesocricetus auratus GN=RPS4X PE=2 SV=2	29.6	10.8	2	182.9 (M:182.9)	5	25.9	9.44	153
RS5_RAT	40S ribosomal protein S5 OS=Rattus norvegicus GN=Rps5 PE=2 SV=3	22.9	10.3	2	118.9 (M:118.9)	3	14.7	6.36	194
RS6_MOUSE	40S ribosomal protein S6 OS=Mus musculus GN=Rps6 PE=1 SV=1	28.7	11.5	1	133.5 (M:133.5)	3	20.1	6.21	184
RS7_MOUSE	40S ribosomal protein S7 OS=Mus musculus GN=Rps7 PE=2 SV=1	22.1	10.6	1	95.0 (M:95.0)	2	7.7	5.47	219
RS8_MOUSE	40S ribosomal protein S8 OS=Mus musculus GN=Rps8 PE=1 SV=2	24.2	11.0	1	484.6 (M:484.6)	9	52.9	7.00	63
RS9_MOUSE	40S ribosomal protein S9 OS=Mus musculus GN=Rps9 PE=2 SV=3	22.6	11.2	1	262.6 (M:262.6)	6	27.3	5.00	116
RSSA_MOUSE	40S ribosomal protein SA OS=Mus musculus GN=Rpsa PE=1 SV=4	32.8	4.6	3	150.9 (M:150.9)	3	20.3	15.82	169
CH60_MOUSE	60 kDa heat shock protein, mitochondrial OS=Mus musculus GN=Hspd1 PE=1 SV=1	60.9	5.8	3	499.2 (M:499.2)	6	18.3	5.20	59
RLA0_RAT	60S acidic ribosomal protein P0 OS=Rattus norvegicus GN=Rplp0 PE=1 SV=2	34.2	5.9	2	154.0 (M:154.0)	3	14.2	6.77	167
RL10_MOUSE	60S ribosomal protein L10 OS=Mus musculus GN=Rpl10 PE=2 SV=3	24.6	11.0	2	255.3 (M:255.3)	6	24.3	8.13	120
RL10A_RAT	60S ribosomal protein L10a OS=Rattus norvegicus GN=Rpl10a PE=1 SV=2	24.8	10.5	1	106.9 (M:106.9)	2	11.1	10.17	207
RL15_MOUSE	60S ribosomal protein L15 OS=Mus musculus GN=Rpl15 PE=2 SV=4	24.1	12.2	1	445.8 (M:445.8)	8	35.3	6.52	67
RL18_RAT	60S ribosomal protein L18 OS=Rattus norvegicus GN=Rpl18 PE=2 SV=2	21.6	12.3	2	190.2 (M:190.2)	3	23.4	5.33	147
RL18A_MOUSE	60S ribosomal protein L18a OS=Mus musculus GN=Rpl18a PE=1 SV=1	20.7	11.7	1	177.0 (M:177.0)	4	29.5	5.95	157
RL23_MOUSE	60S ribosomal protein L23 OS=Mus musculus GN=Rpl23 PE=1 SV=1	14.9	11.2	1	146.0 (M:146.0)	3	25.7	7.68	172
RL26_MOUSE	60S ribosomal protein L26 OS=Mus musculus GN=Rpl26 PE=2 SV=1	17.2	11.0	2	80.0 (M:80.0)	2	11.0	6.89	238
RL27_MOUSE	60S ribosomal protein L27 OS=Mus musculus GN=Rpl27 PE=2 SV=2	15.8	11.0	1	113.7 (M:113.7)	3	14.0	5.10	199
RL3_MOUSE	60S ribosomal protein L3 OS=Mus musculus GN=Rpl3 PE=2 SV=3	46.1	10.8	2	95.5 (M:95.5)	2	5.0	5.65	218
RL30_MOUSE	60S ribosomal protein L30 OS=Mus musculus GN=Rpl30 PE=2 SV=2	12.8	10.2	1	143.6 (M:143.6)	3	40.9	4.67	177
RL4_MOUSE	60S ribosomal protein L4 OS=Mus musculus GN=Rpl4 PE=1 SV=3	47.1	11.7	2	395.1 (M:395.1)	7	20.5	6.58	76
RL5_MOUSE	60S ribosomal protein L5 OS=Mus musculus GN=Rpl5 PE=1 SV=3	34.4	10.2	2	187.5 (M:187.5)	4	12.5	2.60	150
RL6_MOUSE	60S ribosomal protein L6 OS=Mus musculus GN=Rpl6 PE=1 SV=3	33.5	11.2	2	82.8 (M:82.8)	2	6.4	6.27	236
RL7_RAT	60S ribosomal protein L7 OS=Rattus norvegicus GN=Rpl7 PE=1 SV=2	30.3	11.4	2	269.1 (M:269.1)	6	23.8	2.68	112
RL7A_MOUSE	60S ribosomal protein L7a OS=Mus musculus GN=Rpl7a PE=2 SV=2	30.0	11.2	2	257.8 (M:257.8)	5	18.0	3.91	119
RL8_MOUSE	60S ribosomal protein L8 OS=Mus musculus GN=Rpl8 PE=2 SV=2	28.0	11.9	1	200.0 (M:200.0)	5	21.8	3.78	141
GRP78_SPETR	78 kDa glucose-regulated protein OS=Spermophilus tridecemlineatus GN=HSPA5 PE=2 SV=1	72.3	4.9	4	1542.6 (M:1542.6)	20	30.7	5.79	16
ACON_RAT	Aconitate hydratase, mitochondrial OS=Rattus norvegicus GN=Aco2 PE=1 SV=2	85.4	8.7	2	155.1 (M:155.1)	5	8.6	3.88	166
ACTC_MOUSE	Actin, alpha cardiac muscle 1 OS=Mus musculus GN=Actc1 PE=1 SV=1	42.0	5.1	2	2815.9 (M:2815.9)	32	62.9	5.27	7
ACTA_MOUSE	Actin, aortic smooth muscle OS=Mus musculus GN=Acta2 PE=1 SV=1	42.0	5.1	2	2805.6 (M:2805.6)	32	62.9	5.32	8
ACTB_CRIGR	Actin, cytoplasmic 1 OS=Cricetulus griseus GN=ACTB PE=3 SV=1	41.7	5.1	3	3947.0 (M:3947.0)	37	73.3	5.22	6
ACTG_MOUSE	Actin, cytoplasmic 2 OS=Mus musculus GN=Actg1 PE=1 SV=1	41.8	5.2	2	3966.0 (M:3966.0)	37	73.3	5.14	5
ARPC4_MOUSE	Actin-related protein 2/3 complex subunit 4 OS=Mus musculus GN=Arpc4 PE=1 SV=3	19.7	9.4	1	147.3 (M:147.3)	4	23.8	8.95	171
ARP3_MOUSE	Actin-related protein 3 OS=Mus musculus GN=Actr3 PE=1 SV=3	47.3	5.5	2	163.2 (M:163.2)	4	16.7	5.60	161
CAP1_MOUSE	Adenylyl cyclase-associated protein 1 OS=Mus musculus GN=Cap1 PE=1 SV=4	51.5	7.8	2	107.7 (M:107.7)	3	6.3	7.00	206
ADT2_RAT	ADP/ATP translocase 2 OS=Rattus norvegicus GN=Slc25a5 PE=1 SV=3	32.9	10.3	5	281.8 (M:281.8)	6	18.1	5.70	105
ACTN1_MOUSE	Alpha-actinin-1 OS=Mus musculus GN=Actn1 PE=1 SV=1	103.0	5.1	1	2097.0 (M:2097.0)	37	44.1	5.79	10
ACTN1_RAT	Alpha-actinin-1 OS=Rattus norvegicus GN=Actn1 PE=1 SV=1	102.9	5.1	3	2160.9 (M:2160.9)	39	46.2	5.58	9
ACTN4_MOUSE	Alpha-actinin-4 OS=Mus musculus GN=Actn4 PE=1 SV=1	104.9	5.1	1	1864.5 (M:1864.5)	33	33.3	5.47	11
ACTN4_RAT	Alpha-actinin-4 OS=Rattus norvegicus GN=Actn4 PE=1 SV=2	104.8	5.2	1	1845.5 (M:1845.5)	32	33.4	5.82	14
CRYAB_RAT	Alpha-crystallin B chain OS=Rattus norvegicus GN=Cryab PE=1 SV=1	20.1	6.9	4	531.3 (M:531.3)	10	48.6	3.83	56
ENOA_MESAU	Alpha-enolase (Fragments) OS=Mesocricetus auratus GN=ENO1 PE=1 SV=1	23.8	5.2	4	597.4 (M:597.4)	8	42.6	6.48	50
ANXA1_MOUSE	Annexin A1 OS=Mus musculus GN=Anxa1 PE=1 SV=2	38.7	7.7	2	246.3 (M:246.3)	4	7.8	3.35	122
ANXA2_MOUSE	Annexin A2 OS=Mus musculus GN=Anxa2 PE=1 SV=2	38.7	8.5	1	1288.4 (M:1288.4)	17	37.8	5.88	21
ANXA2_RAT	Annexin A2 OS=Rattus norvegicus GN=Anxa2 PE=1 SV=2	38.7	8.6	1	1007.2 (M:1007.2)	13	32.2	5.55	30
ANXA5_MOUSE	Annexin A5 OS=Mus musculus GN=Anxa5 PE=1 SV=1	35.7	4.7	1	290.1 (M:290.1)	6	18.5	5.86	103
ANXA5_RAT	Annexin A5 OS=Rattus norvegicus GN=Anxa5 PE=1 SV=3	35.7	4.8	1	304.9 (M:304.9)	7	18.5	5.78	94
ANXA8_RAT	Annexin A8 OS=Rattus norvegicus GN=Anxa8 PE=1 SV=1	36.7	5.5	2	178.9 (M:178.9)	3	15.6	3.76	156
ATPA_MOUSE	ATP synthase subunit alpha, mitochondrial OS=Mus musculus GN=Atp5a1 PE=1 SV=1	59.7	9.7	2	619.4 (M:619.4)	10	21.9	4.63	48
ATPB_RAT	ATP synthase subunit beta, mitochondrial OS=Rattus norvegicus GN=Atp5b PE=1 SV=2	56.3	5.1	3	1271.6 (M:1271.6)	19	40.5	5.42	24
DHX9_MOUSE	ATP-dependent RNA helicase A OS=Mus musculus GN=Dhx9 PE=1 SV=2	149.4	6.4	1	292.6 (M:292.6)	7	5.8	5.49	102
ENOB_RAT	Beta-enolase OS=Rattus norvegicus GN=Eno3 PE=1 SV=3	47.0	7.8	3	455.0 (M:455.0)	6	17.1	6.32	65
CALM_MOUSE	Calmodulin OS=Mus musculus GN=Calm1 PE=1 SV=2	16.8	3.9	2	203.6 (M:203.6)	3	30.9	3.08	139
CALX_RAT	Calnexin OS=Rattus norvegicus GN=Canx PE=1 SV=1	67.2	4.3	2	158.0 (M:158.0)	2	8.8	5.13	164
CALR_RAT	Calreticulin OS=Rattus norvegicus GN=Calr PE=1 SV=1	48.0	4.2	3	380.0 (M:380.0)	6	20.7	3.63	80
CALU_MESAU	Calumenin OS=Mesocricetus auratus GN=CALU PE=2 SV=1	37.0	4.3	3	104.0 (M:104.0)	2	6.3	4.69	210
CLIC1_RAT	Chloride intracellular channel protein 1 OS=Rattus norvegicus GN=Clic1 PE=1 SV=1	27.0	4.9	2	273.3 (M:273.3)	3	19.9	5.15	111
CLIC4_RAT	Chloride intracellular channel protein 4 OS=Rattus norvegicus GN=Clic4 PE=1 SV=3	28.6	5.9	3	90.3 (M:90.3)	2	11.1	9.86	224
CISY_MOUSE	Citrate synthase, mitochondrial OS=Mus musculus GN=Cs PE=1 SV=1	51.7	9.3	3	87.5 (M:87.5)	2	5.8	5.26	229
CLH_RAT	Clathrin heavy chain 1 OS=Rattus norvegicus GN=Cltc PE=1 SV=3	191.5	5.4	2	494.8 (M:494.8)	13	9.7	5.95	61
COF1_RAT	Cofilin-1 OS=Rattus norvegicus GN=Cfl1 PE=1 SV=3	18.5	9.1	3	150.9 (M:150.9)	2	15.1	4.01	168
CO1A1_RAT	Collagen alpha-1(I) chain OS=Rattus norvegicus GN=Col1a1 PE=1 SV=5	137.9	5.6	2	262.0 (M:262.0)	5	7.5	14.51	117
CO1A2_RAT	Collagen alpha-2(I) chain OS=Rattus norvegicus GN=Col1a2 PE=1 SV=3	129.5	10.0	2	137.1 (M:137.1)	2	3.7	4.66	182
CSRP1_MOUSE	Cysteine and glycine-rich protein 1 OS=Mus musculus GN=Csrp1 PE=1 SV=3	20.6	10.0	2	144.8 (M:144.8)	2	16.6	3.40	175
DPYL2_MOUSE	Dihydropyrimidinase-related protein 2 OS=Mus musculus GN=Dpysl2 PE=1 SV=2	62.2	5.9	1	98.0 (M:98.0)	3	7.9	7.96	215
OST48_RAT	Dolichyl-diphosphooligosaccharide--protein glycosyltransferase 48 kDa subunit OS=Rattus norvegicus GN=Ddost PE=2 SV=1	48.9	5.6	2	113.7 (M:113.7)	3	10.2	17.13	198
EHD2_MOUSE	EH domain-containing protein 2 OS=Mus musculus GN=Ehd2 PE=1 SV=1	61.1	6.1	2	103.2 (M:103.2)	3	5.9	7.74	211
EF1A1_CRIGR	Elongation factor 1-alpha 1 OS=Cricetulus griseus GN=EEF1A1 PE=2 SV=1	50.1	9.7	2	867.4 (M:867.4)	11	29.7	5.86	38
EF1G_MOUSE	Elongation factor 1-gamma OS=Mus musculus GN=Eef1g PE=1 SV=3	50.0	6.3	2	234.5 (M:234.5)	6	16.0	4.49	126
EF2_CRIGR	Elongation factor 2 OS=Cricetulus griseus GN=EEF2 PE=1 SV=4	95.2	6.2	4	731.7 (M:731.7)	13	14.9	2.94	42
EFTU_MOUSE	Elongation factor Tu, mitochondrial OS=Mus musculus GN=Tufm PE=1 SV=1	49.5	7.9	3	162.2 (M:162.2)	4	11.3	13.33	162
ENPL_MOUSE	Endoplasmin OS=Mus musculus GN=Hsp90b1 PE=1 SV=2	92.4	4.6	3	421.9 (M:421.9)	8	14.5	5.93	70
IF4A1_MOUSE	Eukaryotic initiation factor 4A-I OS=Mus musculus GN=Eif4a1 PE=2 SV=1	46.1	5.2	4	242.9 (M:242.9)	3	14.8	5.15	124
IF5A1_MOUSE	Eukaryotic translation initiation factor 5A-1 OS=Mus musculus GN=Eif5a PE=1 SV=2	16.8	4.9	2	395.4 (M:395.4)	4	36.4	4.43	75
CAPZB_RAT	F-actin-capping protein subunit beta OS=Rattus norvegicus GN=Capzb PE=1 SV=1	30.6	5.6	2	176.9 (M:176.9)	3	9.9	4.55	158
FINC_RAT	Fibronectin OS=Rattus norvegicus GN=Fn1 PE=1 SV=2	272.3	5.4	1	191.8 (M:191.8)	5	2.9	9.76	145
FLNA_MOUSE	Filamin-A OS=Mus musculus GN=Flna PE=1 SV=5	281.0	5.6	1	4591.2 (M:4591.2)	65	32.7	8.36	3
FLNB_MOUSE	Filamin-B OS=Mus musculus GN=Flnb PE=1 SV=3	277.7	5.4	1	1345.8 (M:1345.8)	23	12.5	12.18	19
FLNC_MOUSE	Filamin-C OS=Mus musculus GN=Flnc PE=1 SV=3	290.9	5.6	1	442.6 (M:442.6)	10	4.9	6.42	68
ALDOA_MOUSE	Fructose-bisphosphate aldolase A OS=Mus musculus GN=Aldoa PE=1 SV=2	39.3	9.2	1	323.9 (M:323.9)	5	15.7	3.07	90
ALDOA_RAT	Fructose-bisphosphate aldolase A OS=Rattus norvegicus GN=Aldoa PE=1 SV=2	39.3	9.2	1	491.7 (M:491.7)	6	19.0	4.07	62
LEG1_CRIGR	Galectin-1 OS=Cricetulus griseus GN=LGALS1 PE=1 SV=2	14.8	5.4	3	279.6 (M:279.6)	4	35.6	3.95	107
LEG3_MOUSE	Galectin-3 OS=Mus musculus GN=Lgals3 PE=1 SV=3	27.5	9.1	2	196.4 (M:196.4)	2	9.5	2.95	142
DHE3_MOUSE	Glutamate dehydrogenase 1, mitochondrial OS=Mus musculus GN=Glud1 PE=1 SV=1	61.3	8.8	2	221.1 (M:221.1)	4	10.9	4.69	132
G3P_CRIGR	Glyceraldehyde-3-phosphate dehydrogenase OS=Cricetulus griseus GN=GAPDH PE=2 SV=2	35.7	9.2	6	588.9 (M:588.9)	9	27.6	4.78	52
G3P_SPECI	Glyceraldehyde-3-phosphate dehydrogenase OS=Spermophilus citellus GN=GAPDH PE=2 SV=3	35.8	9.1	3	576.5 (M:576.5)	8	29.7	6.25	53
RAN_MOUSE	GTP-binding nuclear protein Ran OS=Mus musculus GN=Ran PE=1 SV=3	24.4	7.8	1	110.5 (M:110.5)	2	25.0	10.01	202
GNAI2_MOUSE	Guanine nucleotide-binding protein G(i) subunit alpha-2 OS=Mus musculus GN=Gnai2 PE=1 SV=5	40.5	5.2	3	266.0 (M:266.0)	3	14.9	4.82	113
GBB2_MOUSE	Guanine nucleotide-binding protein G(I)/G(S)/G(T) subunit beta-2 OS=Mus musculus GN=Gnb2 PE=1 SV=3	37.3	5.6	3	108.2 (M:108.2)	3	9.1	2.44	204
GBLP_MOUSE	Guanine nucleotide-binding protein subunit beta-2-like 1 OS=Mus musculus GN=Gnb2l1 PE=1 SV=3	35.1	8.9	1	237.9 (M:237.9)	4	15.8	6.19	125
HS71B_MOUSE	Heat shock 70 kDa protein 1B OS=Mus musculus GN=Hspa1b PE=1 SV=3	70.1	5.4	6	530.6 (M:530.6)	5	13.2	5.94	57
HSP7C_CRIGR	Heat shock cognate 71 kDa protein OS=Cricetulus griseus GN=HSPA8 PE=2 SV=1	70.8	5.1	4	1287.2 (M:1287.2)	13	27.7	9.24	22
HS90A_CRIGR	Heat shock protein HSP 90-alpha OS=Cricetulus griseus GN=HSP90AA1 PE=2 SV=2	84.8	4.8	1	874.7 (M:874.7)	14	19.1	5.02	36
HS90A_MOUSE	Heat shock protein HSP 90-alpha OS=Mus musculus GN=Hsp90aa1 PE=1 SV=4	84.7	4.8	2	887.6 (M:887.6)	13	19.5	5.17	33
HS90B_MOUSE	Heat shock protein HSP 90-beta OS=Mus musculus GN=Hsp90ab1 PE=1 SV=3	83.2	4.8	1	715.4 (M:715.4)	12	20.0	5.69	43
HBA_SPECI	Hemoglobin subunit alpha OS=Spermophilus citellus GN=HBA PE=1 SV=1	15.2	8.1	21	144.0 (M:144.0)	2	17.0	5.47	176
HBB_CTEGU	Hemoglobin subunit beta OS=Ctenodactylus gundi GN=HBB PE=1 SV=1	15.8	8.0	20	391.6 (M:391.6)	5	32.2	8.48	78
ROA1_RAT	Heterogeneous nuclear ribonucleoprotein A1 OS=Rattus norvegicus GN=Hnrnpa1 PE=1 SV=3	34.2	9.7	2	672.9 (M:672.9)	10	37.2	4.08	45
ROA3_MOUSE	Heterogeneous nuclear ribonucleoprotein A3 OS=Mus musculus GN=Hnrnpa3 PE=1 SV=1	39.6	9.6	1	296.1 (M:296.1)	4	17.7	3.74	99
HNRH1_MOUSE	Heterogeneous nuclear ribonucleoprotein H OS=Mus musculus GN=Hnrnph1 PE=1 SV=3	49.2	5.9	5	508.4 (M:508.4)	7	30.5	7.26	58
HNRPK_MOUSE	Heterogeneous nuclear ribonucleoprotein K OS=Mus musculus GN=Hnrnpk PE=1 SV=1	50.9	5.3	1	325.7 (M:325.7)	6	15.8	6.52	89
HNRPM_RAT	Heterogeneous nuclear ribonucleoprotein M OS=Rattus norvegicus GN=Hnrnpm PE=1 SV=4	73.7	9.6	2	193.4 (M:193.4)	3	8.7	4.29	143
HNRPU_MOUSE	Heterogeneous nuclear ribonucleoprotein U OS=Mus musculus GN=Hnrnpu PE=1 SV=1	87.9	5.9	1	316.4 (M:316.4)	5	7.6	5.86	93
ROA2_MOUSE	Heterogeneous nuclear ribonucleoproteins A2/B1 OS=Mus musculus GN=Hnrnpa2b1 PE=1 SV=2	37.4	9.3	2	987.8 (M:987.8)	13	44.5	5.43	31
HNRPC_MOUSE	Heterogeneous nuclear ribonucleoproteins C1/C2 OS=Mus musculus GN=Hnrnpc PE=1 SV=1	34.4	4.8	1	88.6 (M:88.6)	2	6.4	6.64	227
H14_MOUSE	Histone H1.4 OS=Mus musculus GN=Hist1h1e PE=1 SV=2	22.0	11.6	6	222.0 (M:222.0)	4	20.1	3.91	131
H2A1H_MOUSE	Histone H2A type 1-H OS=Mus musculus GN=Hist1h2ah PE=1 SV=3	13.9	11.5	17	345.4 (M:345.4)	5	41.4	6.41	87
H2B1F_MOUSE	Histone H2B type 1-F/J/L OS=Mus musculus GN=Hist1h2bf PE=1 SV=2	13.9	10.8	14	368.1 (M:368.1)	7	41.3	6.09	81
H3C_MOUSE	Histone H3.3C OS=Mus musculus GN=H3f3c PE=1 SV=3	15.3	11.8	5	230.0 (M:230.0)	4	25.0	3.89	128
H4_MOUSE	Histone H4 OS=Mus musculus GN=Hist1h4a PE=1 SV=2	11.4	11.8	1	753.7 (M:753.7)	12	58.3	6.03	41
ITB1_MOUSE	Integrin beta-1 OS=Mus musculus GN=Itgb1 PE=1 SV=1	88.2	5.6	2	88.2 (M:88.2)	2	5.0	3.49	228
IDHP_MOUSE	Isocitrate dehydrogenase [NADP], mitochondrial OS=Mus musculus GN=Idh2 PE=1 SV=3	50.9	9.6	2	85.1 (M:85.1)	2	6.9	4.76	232
K1C10_RAT	Keratin, type I cytoskeletal 10 OS=Rattus norvegicus GN=Krt10 PE=2 SV=1	56.5	5.0	2	263.6 (M:263.6)	6	11.4	5.25	114
K1C13_MOUSE	Keratin, type I cytoskeletal 13 OS=Mus musculus GN=Krt13 PE=1 SV=2	47.7	4.6	2	301.3 (M:301.3)	7	14.2	7.33	95
K1C17_RAT	Keratin, type I cytoskeletal 17 OS=Rattus norvegicus GN=Krt17 PE=2 SV=1	48.1	4.8	10	412.8 (M:412.8)	10	14.3	7.25	71
K1C19_MOUSE	Keratin, type I cytoskeletal 19 OS=Mus musculus GN=Krt19 PE=1 SV=1	44.5	5.1	16	574.4 (M:574.4)	12	22.6	5.71	54
K1C19_RAT	Keratin, type I cytoskeletal 19 OS=Rattus norvegicus GN=Krt19 PE=1 SV=2	44.6	5.1	2	435.0 (M:435.0)	10	17.1	5.70	69
K2C1_RAT	Keratin, type II cytoskeletal 1 OS=Rattus norvegicus GN=Krt1 PE=2 SV=1	64.8	8.9	2	348.2 (M:348.2)	5	7.2	5.73	86
K2C5_RAT	Keratin, type II cytoskeletal 5 OS=Rattus norvegicus GN=Krt5 PE=1 SV=1	61.8	8.6	1	294.2 (M:294.2)	5	7.3	5.83	101
K2C6A_RAT	Keratin, type II cytoskeletal 6A OS=Rattus norvegicus GN=Krt6a PE=1 SV=1	59.2	8.9	10	299.8 (M:299.8)	6	9.1	6.72	97
K2C7_MOUSE	Keratin, type II cytoskeletal 7 OS=Mus musculus GN=Krt7 PE=1 SV=1	50.7	5.6	1	322.5 (M:322.5)	5	5.7	5.95	91
K2C79_MOUSE	Keratin, type II cytoskeletal 79 OS=Mus musculus GN=Krt79 PE=1 SV=2	57.5	8.6	1	217.6 (M:217.6)	4	5.8	3.68	134
K2C8_MOUSE	Keratin, type II cytoskeletal 8 OS=Mus musculus GN=Krt8 PE=1 SV=4	54.5	5.6	12	635.2 (M:635.2)	8	15.1	6.73	46
K2C8_RAT	Keratin, type II cytoskeletal 8 OS=Rattus norvegicus GN=Krt8 PE=1 SV=3	54.0	5.7	1	612.7 (M:612.7)	8	15.9	5.87	49
LASP1_RAT	LIM and SH3 domain protein 1 OS=Rattus norvegicus GN=Lasp1 PE=1 SV=1	30.0	6.7	2	182.5 (M:182.5)	3	15.6	4.75	154
ACADL_RAT	Long-chain specific acyl-CoA dehydrogenase, mitochondrial OS=Rattus norvegicus GN=Acadl PE=1 SV=1	47.8	8.7	2	85.3 (M:85.3)	2	5.3	4.76	231
CAPG_MOUSE	Macrophage-capping protein OS=Mus musculus GN=Capg PE=1 SV=2	39.2	6.9	1	157.4 (M:157.4)	2	4.5	1.85	165
MDHM_MOUSE	Malate dehydrogenase, mitochondrial OS=Mus musculus GN=Mdh2 PE=1 SV=3	35.6	9.8	2	210.2 (M:210.2)	4	17.5	6.37	137
MOES_MOUSE	Moesin OS=Mus musculus GN=Msn PE=1 SV=3	67.7	6.2	6	459.9 (M:459.9)	10	18.0	4.82	64
MYOF_MOUSE	Myoferlin OS=Mus musculus GN=Myof PE=1 SV=2	233.2	5.8	1	185.6 (M:185.6)	4	2.4	5.74	152
MYL6_MOUSE	Myosin light polypeptide 6 OS=Mus musculus GN=Myl6 PE=1 SV=3	16.9	4.4	4	966.4 (M:966.4)	13	69.5	4.63	32
ML12B_MOUSE	Myosin regulatory light chain 12B OS=Mus musculus GN=Myl12b PE=1 SV=2	19.8	4.5	3	871.7 (M:871.7)	11	62.2	4.58	37
MYL9_MOUSE	Myosin regulatory light polypeptide 9 OS=Mus musculus GN=Myl9 PE=1 SV=3	19.8	4.6	2	569.7 (M:569.7)	9	45.3	4.82	55
MYH9_MOUSE	Myosin-9 OS=Mus musculus GN=Myh9 PE=1 SV=4	226.2	5.4	19	5787.3 (M:5787.3)	72	37.0	5.96	1
MYH9_RAT	Myosin-9 OS=Rattus norvegicus GN=Myh9 PE=1 SV=3	226.2	5.4	1	5572.0 (M:5572.0)	68	34.4	6.14	2
CALD1_RAT	Non-muscle caldesmon OS=Rattus norvegicus GN=Cald1 PE=1 SV=1	60.5	6.3	1	138.9 (M:138.9)	3	7.2	5.24	180
YBOX1_MOUSE	Nuclease-sensitive element-binding protein 1 OS=Mus musculus GN=Ybx1 PE=1 SV=3	35.7	0.0	1	359.5 (M:359.5)	5	30.7	4.01	83
NUCL_RAT	Nucleolin OS=Rattus norvegicus GN=Ncl PE=1 SV=3	77.1	4.5	1	87.0 (M:87.0)	3	4.3	4.22	230
NPM_MOUSE	Nucleophosmin OS=Mus musculus GN=Npm1 PE=1 SV=1	32.5	4.5	2	220.1 (M:220.1)	3	5.1	3.52	133
NDKB_RAT	Nucleoside diphosphate kinase B OS=Rattus norvegicus GN=Nme2 PE=1 SV=1	17.3	7.8	4	123.5 (M:123.5)	3	23.7	4.69	189
PDLI5_MOUSE	PDZ and LIM domain protein 5 OS=Mus musculus GN=Pdlim5 PE=1 SV=4	63.3	9.7	2	262.6 (M:262.6)	4	11.5	2.10	115
PPIA_CRIGR	Peptidyl-prolyl cis-trans isomerase A OS=Cricetulus griseus GN=PPIA PE=2 SV=2	17.9	9.4	3	300.9 (M:300.9)	4	22.6	4.43	96
PRDX1_CRIGR	Peroxiredoxin-1 OS=Cricetulus griseus GN=PRDX1 PE=1 SV=1	22.2	9.2	3	394.5 (M:394.5)	6	31.7	4.54	77
PRDX6_MOUSE	Peroxiredoxin-6 OS=Mus musculus GN=Prdx6 PE=1 SV=3	24.9	5.6	1	122.4 (M:122.4)	2	14.7	3.36	191
MPCP_MOUSE	Phosphate carrier protein, mitochondrial OS=Mus musculus GN=Slc25a3 PE=1 SV=1	39.6	10.0	2	159.5 (M:159.5)	3	9.2	6.72	163
PGK1_RAT	Phosphoglycerate kinase 1 OS=Rattus norvegicus GN=Pgk1 PE=1 SV=2	44.5	9.0	4	230.7 (M:230.7)	3	12.0	6.24	127
PGAM1_MOUSE	Phosphoglycerate mutase 1 OS=Mus musculus GN=Pgam1 PE=1 SV=3	28.8	6.8	3	356.3 (M:356.3)	6	37.0	6.02	84
PLEC_CRIGR	Plectin (Fragment) OS=Cricetulus griseus GN=PLEC PE=1 SV=1	508.7	5.5	1	1113.4 (M:1113.4)	27	7.7	6.07	27
PLEC_MOUSE	Plectin OS=Mus musculus GN=Plec PE=1 SV=2	533.9	5.7	2	1069.0 (M:1069.0)	25	7.1	5.47	28
PCBP1_MOUSE	Poly(rC)-binding protein 1 OS=Mus musculus GN=Pcbp1 PE=1 SV=1	37.5	6.8	3	132.1 (M:132.1)	2	8.1	15.15	186
PTRF_RAT	Polymerase I and transcript release factor OS=Rattus norvegicus GN=Ptrf PE=1 SV=1	43.9	5.3	2	216.9 (M:216.9)	4	10.5	5.20	135
PTBP1_MOUSE	Polypyrimidine tract-binding protein 1 OS=Mus musculus GN=Ptbp1 PE=1 SV=2	56.4	9.2	2	168.5 (M:168.5)	3	10.4	4.44	160
LMNA_MOUSE	Prelamin-A/C OS=Mus musculus GN=Lmna PE=1 SV=2	74.2	6.6	1	1222.1 (M:1222.1)	23	35.3	9.38	25
LMNA_RAT	Prelamin-A/C OS=Rattus norvegicus GN=Lmna PE=1 SV=1	74.3	6.6	1	1289.3 (M:1289.3)	23	35.3	10.83	20
DDX17_MOUSE	Probable ATP-dependent RNA helicase DDX17 OS=Mus musculus GN=Ddx17 PE=2 SV=1	72.4	9.5	2	147.9 (M:147.9)	4	6.8	14.74	170
PROF1_MOUSE	Profilin-1 OS=Mus musculus GN=Pfn1 PE=1 SV=2	14.9	9.4	1	342.0 (M:342.0)	5	27.1	5.29	88
PHB_MOUSE	Prohibitin OS=Mus musculus GN=Phb PE=1 SV=1	29.8	5.5	2	139.3 (M:139.3)	3	20.6	8.33	179
PDIA3_MESAU	Protein disulfide-isomerase A3 (Fragments) OS=Mesocricetus auratus GN=PDIA3 PE=1 SV=1	23.4	4.6	1	400.4 (M:400.4)	9	32.7	6.76	72
PDIA3_RAT	Protein disulfide-isomerase A3 OS=Rattus norvegicus GN=Pdia3 PE=1 SV=2	56.6	5.8	2	498.9 (M:498.9)	12	20.2	8.89	60
PDIA6_MESAU	Protein disulfide-isomerase A6 OS=Mesocricetus auratus GN=PDIA6 PE=1 SV=1	48.1	4.9	1	320.3 (M:320.3)	4	11.8	4.45	92
PDIA6_MOUSE	Protein disulfide-isomerase A6 OS=Mus musculus GN=Pdia6 PE=1 SV=3	48.1	4.9	2	390.6 (M:390.6)	6	20.0	4.16	79
PDIA1_RAT	Protein disulfide-isomerase OS=Rattus norvegicus GN=P4hb PE=1 SV=2	56.9	4.7	3	297.9 (M:297.9)	3	7.1	4.78	98
ENAH_MOUSE	Protein enabled homolog OS=Mus musculus GN=Enah PE=1 SV=2	85.8	8.7	1	88.9 (M:88.9)	2	3.1	2.07	226
QN1_MOUSE	Protein QN1 homolog OS=Mus musculus GN=Kiaa1009 PE=1 SV=2	160.8	5.3	2	112.2 (M:112.2)	2	1.4	3.48	201
KPYM_MOUSE	Pyruvate kinase isozymes M1/M2 OS=Mus musculus GN=Pkm2 PE=1 SV=4	57.8	7.9	3	1059.6 (M:1059.6)	15	29.0	5.74	29
KPYM_RAT	Pyruvate kinase isozymes M1/M2 OS=Rattus norvegicus GN=Pkm2 PE=1 SV=3	57.8	6.7	1	885.4 (M:885.4)	13	26.0	5.76	34
GDIB_MOUSE	Rab GDP dissociation inhibitor beta OS=Mus musculus GN=Gdi2 PE=1 SV=1	50.5	5.9	3	110.2 (M:110.2)	3	10.3	15.56	203
IQGA1_MOUSE	Ras GTPase-activating-like protein IQGAP1 OS=Mus musculus GN=Iqgap1 PE=1 SV=1	188.6	6.1	1	142.7 (M:142.7)	4	2.9	9.88	178
RB11A_MOUSE	Ras-related protein Rab-11A OS=Mus musculus GN=Rab11a PE=1 SV=3	24.4	6.1	3	102.8 (M:102.8)	2	9.3	17.32	212
RCN3_MOUSE	Reticulocalbin-3 OS=Mus musculus GN=Rcn3 PE=2 SV=1	38.0	4.6	1	97.4 (M:97.4)	2	6.7	14.15	216
GDIR1_MOUSE	Rho GDP-dissociation inhibitor 1 OS=Mus musculus GN=Arhgdia PE=1 SV=3	23.4	5.0	1	193.0 (M:193.0)	4	27.5	5.13	144
RBMX_RAT	RNA-binding motif protein, X chromosome OS=Rattus norvegicus GN=Rbmx PE=1 SV=1	42.2	0.0	5	145.4 (M:145.4)	2	10.5	13.92	174
SRSF3_MOUSE	Serine/arginine-rich splicing factor 3 OS=Mus musculus GN=Srsf3 PE=1 SV=1	19.3	12.3	2	228.7 (M:228.7)	5	34.8	3.79	130
SERPH_RAT	Serpin H1 OS=Rattus norvegicus GN=Serpinh1 PE=1 SV=1	46.5	9.4	2	169.3 (M:169.3)	3	12.9	6.44	159
ALBU_MOUSE	Serum albumin OS=Mus musculus GN=Alb PE=1 SV=3	68.6	5.7	1	261.5 (M:261.5)	4	7.4	5.05	118
ALBU_RAT	Serum albumin OS=Rattus norvegicus GN=Alb PE=1 SV=2	68.7	6.1	1	273.8 (M:273.8)	5	7.4	6.20	110
AT1A1_RAT	Sodium/potassium-transporting ATPase subunit alpha-1 OS=Rattus norvegicus GN=Atp1a1 PE=1 SV=1	113.0	5.2	4	229.5 (M:229.5)	6	8.0	3.96	129
SPTA2_MOUSE	Spectrin alpha chain, brain OS=Mus musculus GN=Sptan1 PE=1 SV=4	284.4	5.1	2	189.8 (M:189.8)	4	2.3	12.30	148
SFPQ_MOUSE	Splicing factor, proline- and glutamine-rich OS=Mus musculus GN=Sfpq PE=1 SV=1	75.4	9.9	1	208.3 (M:208.3)	3	11.9	5.49	138
SND1_MOUSE	Staphylococcal nuclease domain-containing protein 1 OS=Mus musculus GN=Snd1 PE=1 SV=1	102.0	7.3	2	289.7 (M:289.7)	8	11.3	4.83	104
GRP75_MESAU	Stress-70 protein, mitochondrial (Fragments) OS=Mesocricetus auratus GN=HSPA9 PE=1 SV=1	40.5	4.7	4	453.4 (M:453.4)	7	23.8	6.72	66
SODM_MOUSE	Superoxide dismutase [Mn], mitochondrial OS=Mus musculus GN=Sod2 PE=1 SV=3	24.6	9.5	1	85.0 (M:85.0)	2	10.4	4.20	233
TLN1_MOUSE	Talin-1 OS=Mus musculus GN=Tln1 PE=1 SV=2	269.7	5.8	1	712.0 (M:712.0)	13	8.0	6.56	44
TAGL_MOUSE	Transgelin OS=Mus musculus GN=Tagln PE=1 SV=3	22.6	9.4	1	627.7 (M:627.7)	12	41.3	5.24	47
TAGL_RAT	Transgelin OS=Rattus norvegicus GN=Tagln PE=1 SV=2	22.6	9.4	1	756.7 (M:756.7)	13	41.8	4.76	40
TAGL2_RAT	Transgelin-2 OS=Rattus norvegicus GN=Tagln2 PE=1 SV=1	22.4	9.3	4	832.6 (M:832.6)	11	42.2	4.45	39
TERA_MOUSE	Transitional endoplasmic reticulum ATPase OS=Mus musculus GN=Vcp PE=1 SV=4	89.3	5.0	2	91.5 (M:91.5)	2	6.6	6.02	223
TPIS_RAT	Triosephosphate isomerase OS=Rattus norvegicus GN=Tpi1 PE=1 SV=2	26.8	7.7	3	355.0 (M:355.0)	5	22.9	5.20	85
TPM3_RAT	Tropomyosin alpha-3 chain OS=Rattus norvegicus GN=Tpm3 PE=1 SV=2	29.0	4.6	1	364.3 (M:364.3)	8	27.8	6.12	82
TPM4_RAT	Tropomyosin alpha-4 chain OS=Rattus norvegicus GN=Tpm4 PE=1 SV=3	28.5	4.5	2	277.7 (M:277.7)	6	23.8	5.28	108
TPM2_MOUSE	Tropomyosin beta chain OS=Mus musculus GN=Tpm2 PE=1 SV=1	32.8	4.5	3	398.8 (M:398.8)	9	25.4	6.47	74
TBA1A_CRIGR	Tubulin alpha-1A chain OS=Cricetulus griseus GN=TUBA1A PE=2 SV=1	50.1	4.8	7	1859.0 (M:1859.0)	20	53.7	3.88	13
TBA1B_CRIGR	Tubulin alpha-1B chain OS=Cricetulus griseus GN=TUBA1B PE=2 SV=1	50.1	4.8	2	1863.1 (M:1863.1)	20	53.7	3.94	12
TBA4A_MOUSE	Tubulin alpha-4A chain OS=Mus musculus GN=Tuba4a PE=1 SV=1	49.9	4.8	1	1431.5 (M:1431.5)	16	46.2	2.46	17
TBB2A_MOUSE	Tubulin beta-2A chain OS=Mus musculus GN=Tubb2a PE=1 SV=1	49.9	4.6	2	1371.0 (M:1371.0)	22	40.4	5.38	18
TBB3_MOUSE	Tubulin beta-3 chain OS=Mus musculus GN=Tubb3 PE=1 SV=1	50.4	4.7	1	1153.3 (M:1153.3)	18	29.1	5.99	26
TBB4B_MOUSE	Tubulin beta-4B chain OS=Mus musculus GN=Tubb4b PE=1 SV=1	49.8	4.6	4	1277.4 (M:1277.4)	21	38.7	5.35	23
TBB5_CRIGR	Tubulin beta-5 chain OS=Cricetulus griseus GN=TUBB5 PE=2 SV=1	49.6	4.6	2	1573.7 (M:1573.7)	24	50.0	5.54	15
TBB6_MOUSE	Tubulin beta-6 chain OS=Mus musculus GN=Tubb6 PE=1 SV=1	50.1	4.6	1	878.6 (M:878.6)	14	24.6	3.70	35
RS27A_MOUSE	Ubiquitin-40S ribosomal protein S27a OS=Mus musculus GN=Rps27a PE=1 SV=2	17.9	10.4	8	399.5 (M:399.5)	5	30.1	4.19	73
UBA1_RAT	Ubiquitin-like modifier-activating enzyme 1 OS=Rattus norvegicus GN=Uba1 PE=1 SV=1	117.7	5.3	2	93.2 (M:93.2)	2	2.5	4.94	220
VIGLN_RAT	Vigilin OS=Rattus norvegicus GN=Hdlbp PE=1 SV=1	141.5	6.5	2	106.6 (M:106.6)	3	3.3	6.47	208
VIME_RAT	Vimentin OS=Rattus norvegicus GN=Vim PE=1 SV=2	53.7	4.9	17	4075.3 (M:4075.3)	51	62.4	6.19	4
VINC_RAT	Vinculin OS=Rattus norvegicus GN=Vcl PE=1 SV=1	116.5	5.7	2	280.8 (M:280.8)	6	9.9	6.91	106
VDAC1_RAT	Voltage-dependent anion-selective channel protein 1 OS=Rattus norvegicus GN=Vdac1 PE=1 SV=4	30.7	9.2	2	277.5 (M:277.5)	4	24.0	4.40	109
WDR1_RAT	WD repeat-containing protein 1 OS=Rattus norvegicus GN=Wdr1 PE=1 SV=3	66.1	6.2	1	98.8 (M:98.8)	2	6.8	6.42	214
