# Supplementary material for: “Biological Adhesion” is a Significantly Regulated Molecular Process during Long-Term Primary In Vitro Culture of Oviductal Epithelial Cells (Oecs): A Transcriptomic and Proteomic Study
Source: Int J Mol Sci. 2019 Jul 10;20(14):3387. doi: 10.3390/ijms20143387 (PMC6678391; doi:10.3390/ijms20143387)
Supplement: Supplementary file 1 [file ijms-20-03387-s001.zip › Table S1_all.xlsx]

## Sheet: wyniki
	Accession	Protein	MW [kDa]	pI	#Alt. Proteins	Scores	#Peptides	SC [%]	RMS90 [ppm]	Rank	Genebank accesion
1	2852383	14-3-3 protein beta [Bos taurus]	27.8	4.6	32	211.0 (M:211.0)	4	20.1	2.93	246	AAC02090.1
2	253706	14-3-3 protein zeta chain [cattle, brain, Peptide, 245 aa]	27.7	4.6	2	474.1 (M:474.1)	8	35.9	4.15	144	AAB22943.1
3	344248177	40S ribosomal protein S2 [Cricetulus griseus]	19.7	10.7	170	145.5 (M:145.5)	3	21.7	5.81	298	EGW04281.1
4	14141193	40S ribosomal protein S9 [Homo sapiens]	22.6	11.2	33	245.3 (M:245.3)	6	23.7	5.02	222	NP_001004.2
5	62751646	60S ribosomal protein L13 [Bos taurus]	24.3	12.2	54	142.1 (M:142.1)	4	19.9	8.90	304	NP_001015543.1
6	62752012	60S ribosomal protein L18 [Bos taurus]	21.5	12.3	77	287.2 (M:287.2)	5	30.3	5.93	211	NP_001015556.1
7	344251968	60S ribosomal protein L27 [Cricetulus griseus]	9.4	11.1	48	89.8 (M:89.8)	2	22.6	11.38	381	EGW08072.1
8	27807287	60S ribosomal protein L3 [Bos taurus]	46.0	10.8	56	113.6 (M:113.6)	3	8.9	5.65	348	NP_777140.1
9	166796061	60S ribosomal protein L5 [Sus scrofa]	34.4	10.2	73	203.7 (M:203.7)	5	16.5	2.46	250	NP_001107756.1
10	113205608	60S ribosomal protein L6 [Sus scrofa]	32.2	11.2	42	133.3 (M:133.3)	3	12.7	4.30	316	NP_001038007.1
11	685153	78 kda apamin binding protein [cattle, brain synaptosomes, Peptide, 438 aa]	48.4	5.9	40	164.7 (M:164.7)	5	12.8	8.56	277	AAB31098.1
12	77997786	actin [Canis lupus familiaris]	12.2	4.8	1	641.4 (M:641.4)	5	61.8	3.16	113	ABB16369.1
13	355669561	actin related protein 2/3 complex, subunit 1B, 41kDa [Mustela putorius furo]	30.3	9.3	27	82.5 (M:82.5)	2	11.4	11.75	402	AER94568.1
14	355669570	actin related protein 2/3 complex, subunit 4, 20kDa [Mustela putorius furo]	16.0	9.0	28	118.3 (M:118.3)	3	20.7	8.33	338	AER94571.1
15	351706070	Actin, cytoplasmic 1 [Heterocephalus glaber]	41.7	5.2	1	2185.8 (M:2185.8)	21	61.3	5.03	24	EHB08989.1
16	380800371	actin, cytoplasmic 1, partial [Macaca mulatta]	2.5	7.6	1	260.6 (M:260.6)	3	85.7	2.91	217	AFE72061.1
17	74267962	ALB protein [Bos taurus]	69.2	5.9	21	4375.4 (M:4375.4)	50	71.7	4.29	14	AAI02743.1
18	229552	albumin	66.1	5.7	1	3075.7 (M:3075.7)	36	54.7	5.37	18	754920A
19	125971814	aldolase [Mustela putorius furo]	34.0	9.3	1	294.9 (M:294.9)	4	16.6	3.69	204	ABN58928.1
20	57580	alpha B-crystallin [Rattus rattus]	19.9	6.9	54	373.5 (M:373.5)	8	42.5	3.65	173	CAA42911.1
21	371486394	alpha tubulin [Ostertagia ostertagi]	49.9	4.8	2	117.2 (M:117.2)	2	7.0	3.79	340	AEX31242.1
22	307742655	alpha-1 acid glycoprotein [Rupicapra rupicapra]	20.6	5.8	8	350.6 (M:350.6)	6	39.3	5.21	182	CBJ23332.1
23	27806941	alpha-1-antiproteinase precursor [Bos taurus]	46.1	6.1	8	675.1 (M:675.1)	10	26.0	4.85	104	NP_776307.1
24	27806751	alpha-2-HS-glycoprotein precursor [Bos taurus]	38.4	5.2	56	1226.4 (M:1226.4)	12	42.3	6.29	52	NP_776409.1
25	157954061	alpha-2-macroglobulin precursor [Bos taurus]	167.5	5.7	1	490.5 (M:490.5)	12	12.5	4.75	138	NP_001103265.1
26	2098755	alpha-3-tubulin [Gecarcinus lateralis]	49.2	4.9	1	152.3 (M:152.3)	2	12.2	9.95	293	AAC47524.1
27	77539778	alpha-actinin-4 [Rattus norvegicus]	104.8	5.2	5	1662.5 (M:1662.5)	30	32.1	5.67	36	NP_113863.2
28	351713738	Alpha-enolase [Heterocephalus glaber]	47.1	6.4	37	579.6 (M:579.6)	7	22.4	6.13	122	EHB16657.1
29	77735479	alpha-fetoprotein precursor [Bos taurus]	68.5	5.9	11	178.3 (M:178.3)	5	9.2	3.21	268	NP_001029434.1
30	222979	aminotransferase,Asp	44.7	9.7	12	84.2 (M:84.2)	3	8.5	7.31	398	0308236A
31	54020966	annexin A2 [Sus scrofa]	38.5	6.6	52	1748.3 (M:1748.3)	22	51.6	4.27	33	NP_001005726.1
32	343790945	annexin A8 [Sus scrofa]	36.7	5.1	43	362.0 (M:362.0)	4	20.5	2.77	179	NP_001230528.1
33	355668931	apolipoprotein A-I [Mustela putorius furo]	30.0	5.6	4	211.0 (M:211.0)	3	14.7	3.46	247	AER94353.1
34	245563	apolipoprotein A-I, apoA-1 [Bos=cattle, Friesian-Holstein male calves aged 2-4 weeks, Peptide, 247 aa]	28.4	5.5	24	593.3 (M:593.3)	12	47.8	3.86	119	AAB21444.1
35	114052298	apolipoprotein A-II precursor [Bos taurus]	11.2	9.1	1	100.2 (M:100.2)	2	11.0	6.20	367	NP_001039381.1
36	240977	beta 2 glycoprotein I [cattle, Peptide, 326 aa]	36.2	9.7	5	110.9 (M:110.9)	3	18.4	5.31	351	AAB20668.1
37	66863216	beta actin [Phodopus campbelli]	19.0	5.2	2	1141.4 (M:1141.4)	11	71.2	3.72	56	CAI99386.1
38	2724046	beta-actin [Mustela putorius furo]	35.8	5.6	1	1301.4 (M:1301.4)	14	56.8	4.89	49	AAB92653.1
39	154818367	beta-actin [Neovison vison]	41.8	5.2	1	2221.6 (M:2221.6)	21	57.6	4.55	22	ABS87658.1
40	7709904	calnexin [Homo sapiens]	31.2	4.5	48	142.4 (M:142.4)	2	12.5	5.12	302	AAB29309.2
41	154147607	calpain-2 catalytic subunit [Sus scrofa]	79.8	4.7	5	195.5 (M:195.5)	4	8.1	1.71	258	NP_001093658.1
42	291622246	calreticulin precursor [Sus scrofa]	48.3	4.2	53	527.0 (M:527.0)	8	27.1	3.30	131	NP_001167604.1
43	56417363	cathepsin D protein [Sus scrofa]	42.7	8.6	8	124.5 (M:124.5)	3	10.6	5.43	326	AAV90625.1
44	6599075	caveolin-1 [Homo sapiens]	7.4	5.4	32	89.3 (M:89.3)	3	53.8	13.14	382	CAB63654.1
45	14029171	CGI-55 [Homo sapiens]	34.3	8.9	70	83.4 (M:83.4)	3	7.1	2.77	399	AAK51130.1
46	2624886	Chain A, Aldehyde Dehydrogenase From Bovine Mitochondria	54.4	6.0	5	99.4 (M:99.4)	2	5.4	5.45	369	1AG8_A
47	157878189	Chain A, Atomic Resolution Structures Of Trypsin Provide Insight Into Structural Radiation Damage	23.3	9.8	1	770.6 (M:770.6)	7	47.5	4.39	88	1HJ9_A
48	1943080	Chain A, Bovine Mitochondrial F1-Atpase	55.2	8.9	193	567.0 (M:567.0)	10	22.7	4.25	126	1BMF_A
49	400977325	Chain A, Crystal Structure Of A Hsp47-Collagen Complex	44.2	9.0	52	715.8 (M:715.8)	10	31.4	4.82	99	4AU2_A
50	109158020	Chain A, Crystal Structure Of Human Dihydropyrimidinease-Like 2	55.0	5.3	32	94.5 (M:94.5)	3	9.0	3.93	377	2GSE_A
51	27065480	Chain A, Crystal Structure Of Nadp-Dependent Isocitrate Dehydrogenase From Porcine Heart Mitochondria	46.6	9.3	52	200.2 (M:200.2)	4	11.4	4.17	253	1LWD_A
52	21730305	Chain A, Crystal Structure Of Pig Phosphoglucose Isomerase	63.0	8.7	3	96.3 (M:96.3)	3	4.5	4.70	374	1GZD_A
53	55669910	Chain A, Crystal Structure Of The Ga Module Complexed With Human Serum Albumin	65.2	5.5	37	807.4 (M:807.4)	12	22.7	5.24	82	1TF0_A
54	157879563	Chain A, Crystal Structure Of Uncleaved Ovalbumin At 1.95 Angstroms Resolution	42.7	5.1	8	198.9 (M:198.9)	4	16.1	3.49	255	1OVA_A
55	358439935	Chain A, Crystal Structure Of Vimentin (Fragment 144-251) From Homo Sapiens, Northeast Structural Genomics Consortium Target Hr4796b	14.3	4.9	1	391.3 (M:391.3)	5	39.5	10.43	171	3UF1_A
56	5107580	Chain A, Evh1 Domain From Murine Enabled In Complex With Acta Peptide	12.6	10.0	44	88.9 (M:88.9)	2	22.3	2.07	384	1EVH_A
57	312597141	Chain A, Human Doublecortin N-Dc Repeat (1mjd) And Mammalian Tubulin (1jff And 3hke) Docked Into The 8-Angstrom Cryo-Em Map Of Doublecortin-Stabilised Microtubules	49.8	4.6	25	1272.3 (M:1272.3)	18	43.8	3.88	51	2XRP_A
58	159162145	Chain A, Rotamer Strain As A Determinant Of Protein Structural Specificity	8.6	7.6	1	204.6 (M:204.6)	3	28.9	4.66	248	1C3T_A
59	16974825	Chain A, Solution Structure Of Calcium-Calmodulin N-Terminal Domain	8.5	3.8	1	144.7 (M:144.7)	2	17.1	23.36	299	1J7O_A
60	1943418	Chain A, Structure Of Porcine Class Pi Glutathione S-Transferase	23.5	8.9	29	215.5 (M:215.5)	4	22.2	3.84	242	2GSR_A
61	31615803	Chain A, Synthetic Ubiquitin With Fluoro-Leu At 50 And 67	8.6	7.6	205	235.1 (M:235.1)	3	40.8	4.77	229	1OGW_A
62	220702506	Chain A, TapasinERP57 HETERODIMER	54.2	5.5	30	1048.8 (M:1048.8)	20	39.7	9.27	63	3F8U_A
63	194319982	Chain A, The Structure Of The C-Terminal Domain Of Nucleophosmin	6.2	9.8	62	119.5 (M:119.5)	2	27.8	3.35	336	2VXD_A
64	13399613	Chain A, X-Ray Structure Of Full-Length Annexin 1	38.7	6.4	42	726.5 (M:726.5)	9	30.6	4.13	96	1HM6_A
65	347447327	Chain B, Crystal Structure Of Human Nucleosome Core Particle Containing H4k31q Mutation	11.6	11.8	1	584.1 (M:584.1)	9	55.7	6.10	121	3AZI_B
66	999627	Chain B, Refined 1.8 Angstroms Resolution Crystal Structure Of Porcine Epsilon-Trypsin	8.8	7.7	15	433.5 (M:433.5)	5	92.7	7.47	159	1EPT_B
67	809283	Chain B, Structure Determination Of Aquomet Porcine Hemoglobin At 2.8 Angstrom Resolution	16.0	6.9	93	1190.4 (M:1190.4)	12	80.1	4.90	54	2PGH_B
68	320089849	Chain E, A Crystal Structure Of Trypsin Complexed With Bpti (Bovine Pancreatic Trypsin Inhibitor) By X-RayNEUTRON JOINT REFINEMENT	23.3	9.8	33	1058.0 (M:1058.0)	9	61.4	4.13	61	3OTJ_E
69	148694737	chloride intracellular channel 1, isoform CRA_b [Mus musculus]	25.1	6.3	11	227.8 (M:227.8)	2	15.9	6.93	234	EDL26684.1
70	148698045	chloride intracellular channel 4 (mitochondrial), isoform CRA_d [Mus musculus]	20.6	9.6	46	90.3 (M:90.3)	2	15.4	5.27	380	EDL29992.1
71	296477044	clathrin heavy chain 1 [Bos taurus]	187.5	5.4	45	470.2 (M:470.2)	12	9.5	5.01	145	DAA19159.1
72	119594857	cofilin 1 (non-muscle), isoform CRA_c [Homo sapiens]	15.6	9.4	44	283.3 (M:283.3)	3	32.8	4.30	212	EAW74451.1
73	343887367	collagen, type I, alpha 2 precursor [Sus scrofa]	129.1	9.8	49	299.3 (M:299.3)	9	12.8	4.15	203	NP_001230584.1
74	297493748	cytochrome c oxidase subunit VIb polypeptide 1 [Rousettus leschenaultii]	8.1	9.9	9	107.9 (M:107.9)	3	47.8	5.05	359	ADI40596.1
75	347582591	cytoskeleton-associated protein 4 [Sus scrofa]	64.6	5.4	26	490.2 (M:490.2)	9	29.4	5.88	139	NP_001231560.1
76	119580649	DEAD (Asp-Glu-Ala-Asp) box polypeptide 17, isoform CRA_e [Homo sapiens]	37.9	8.7	90	146.6 (M:146.6)	4	13.2	8.63	296	EAW60245.1
77	148707489	DEAH (Asp-Glu-Ala-His) box polypeptide 9, isoform CRA_a [Mus musculus]	131.6	5.9	57	292.6 (M:292.6)	7	6.8	5.64	208	EDL39436.1
78	229621	dehydrogenase M4,lactate	36.5	9.2	7	141.8 (M:141.8)	3	11.8	6.30	305	770227B
79	229279	dehydrogenase,glyceraldehydephosphate	35.7	6.7	4	510.1 (M:510.1)	8	27.4	6.30	134	681085A
80	47523726	dolichyl-diphosphooligosaccharide--protein glycosyltransferase subunit 1 precursor [Sus scrofa]	68.7	6.1	27	194.4 (M:194.4)	5	11.0	4.14	260	NP_999498.1
81	47522608	dolichyl-diphosphooligosaccharide--protein glycosyltransferase subunit 2 precursor [Sus scrofa]	69.2	5.6	53	117.0 (M:117.0)	2	4.9	3.00	341	NP_999106.1
82	344256576	Elongation factor 1-alpha 1 [Cricetulus griseus]	5.6	10.6	1	134.3 (M:134.3)	2	41.5	6.84	311	EGW12680.1
83	298104076	enoyl-CoA hydratase, mitochondrial [Sus scrofa]	31.2	9.7	1	137.0 (M:137.0)	3	17.2	6.47	308	NP_001177104.1
84	344248788	Eukaryotic translation initiation factor 5A-1 [Cricetulus griseus]	7.2	6.0	37	109.9 (M:109.9)	2	45.5	3.33	355	EGW04892.1
85	226372953	fascin [Sus scrofa]	54.6	6.0	4	141.7 (M:141.7)	3	9.9	9.60	306	NP_001139772.1
86	77735387	fetuin-B precursor [Bos taurus]	42.6	5.5	1	228.7 (M:228.7)	5	20.2	4.12	232	NP_001029390.1
87	167045819	filamin A, alpha isoform 2 (predicted) [Callithrix jacchus]	280.4	5.7	4	4790.7 (M:4790.7)	65	34.3	7.33	11	ABZ10487.1
88	184185499	filamin A, alpha isoform 2 (predicted) [Rhinolophus ferrumequinum]	279.3	5.7	25	5424.1 (M:5424.1)	72	37.1	6.55	6	ACC68902.1
89	18377580	filamin A, partial [Bos taurus]	49.4	6.3	1	1054.0 (M:1054.0)	13	44.5	5.01	62	AAL66773.1
90	296474871	filamin B, beta isoform 3 [Bos taurus]	275.3	5.4	4	1617.2 (M:1617.2)	30	15.8	4.67	37	DAA16986.1
91	281183052	filamin-A [Papio anubis]	279.7	5.6	23	5239.0 (M:5239.0)	71	35.8	5.78	9	NP_001162272.1
92	82465299	filamin-A [Sus scrofa]	17.7	9.9	1	467.8 (M:467.8)	6	56.3	6.20	147	CAJ43431.1
93	256222415	filamin-B isoform 4 [Homo sapiens]	275.5	5.4	92	1881.0 (M:1881.0)	34	17.8	4.89	29	NP_001157791.1
94	156120479	fructose-bisphosphate aldolase A [Bos taurus]	39.4	9.3	19	570.3 (M:570.3)	8	29.7	5.09	125	NP_001095385.1
95	47716872	galectin-1 [Sus scrofa]	14.6	4.9	48	485.1 (M:485.1)	7	61.9	4.75	142	AAT37622.1
96	148230268	galectin-3 [Sus scrofa]	27.2	9.3	53	459.4 (M:459.4)	7	28.8	4.16	150	NP_001090970.1
97	355690386	glutamate dehydrogenase 1 [Mustela putorius furo]	47.2	7.1	65	248.4 (M:248.4)	5	18.0	4.43	220	AER99136.1
98	329744642	glyceraldehyde-3-phosphate dehydrogenase [Sus scrofa]	35.8	9.3	251	677.7 (M:677.7)	10	36.0	6.44	103	NP_001193288.1
99	119585458	guanine nucleotide binding protein (G protein), alpha inhibiting activity polypeptide 2, isoform CRA_d [Homo sapiens]	20.0	5.5	57	266.0 (M:266.0)	4	30.3	4.82	214	EAW65054.1
100	344240473	Guanine nucleotide-binding protein subunit beta-2-like 1 [Cricetulus griseus]	30.4	7.9	50	237.9 (M:237.9)	4	18.1	6.19	227	EGV96576.1
101	119612312	hCG2008737 [Homo sapiens]	14.6	5.1	1	173.7 (M:173.7)	2	19.4	12.14	272	EAW91906.1
102	253982049	heat shock 70kDa protein 5 isoform 2 [Cervus elaphus]	72.4	5.0	78	1453.0 (M:1453.0)	18	30.7	4.77	43	ACT46911.1
103	345441750	heat shock 70kDa protein 8 [Sus scrofa]	70.8	5.2	204	1314.6 (M:1314.6)	14	28.5	4.83	48	NP_001230836.1
104	55926209	heat shock protein beta-1 [Sus scrofa]	22.9	6.3	36	256.4 (M:256.4)	5	27.1	4.97	218	NP_001007519.1
105	350540064	heat shock protein HSP 90-alpha [Cricetulus griseus]	84.8	4.8	1	795.7 (M:795.7)	12	16.5	5.11	85	NP_001233750.1
106	126352614	heat shock protein HSP 90-beta [Equus caballus]	83.2	4.8	41	643.4 (M:643.4)	10	17.0	5.69	111	NP_001075407.1
107	229626	hemoglobin alpha	15.0	9.5	393	612.0 (M:612.0)	7	58.9	5.53	115	770504A
108	62460494	hemoglobin fetal subunit beta [Bos taurus]	15.8	6.6	2	265.3 (M:265.3)	4	43.4	5.25	215	NP_001014902.1
109	116812902	hemoglobin subunit alpha [Bos taurus]	15.2	9.1	162	444.0 (M:444.0)	6	52.1	4.80	155	NP_001070890.2
110	296473573	heterogeneous nuclear ribonucleoprotein A1-like [Bos taurus]	34.2	9.8	1	341.1 (M:341.1)	5	22.5	2.29	185	DAA15688.1
111	119586801	heterogeneous nuclear ribonucleoprotein C (C1/C2), isoform CRA_c [Homo sapiens]	19.0	10.7	94	88.6 (M:88.6)	2	11.5	6.64	385	EAW66397.1
112	119574194	heterogeneous nuclear ribonucleoprotein H1 (H), isoform CRA_b [Homo sapiens]	43.7	6.5	93	492.6 (M:492.6)	7	28.2	6.26	137	EAW53809.1
113	392513715	heterogeneous nuclear ribonucleoprotein K [Sus scrofa]	50.9	5.2	61	348.9 (M:348.9)	7	18.4	6.00	183	NP_001254774.1
114	156151392	heterogeneous nuclear ribonucleoprotein R isoform 4 [Homo sapiens]	59.6	9.6	101	103.7 (M:103.7)	3	6.4	2.75	363	NP_001095867.1
115	344240017	Histone H2A type 1 [Cricetulus griseus]	28.4	11.9	63	902.2 (M:902.2)	14	40.5	5.86	75	EGV96120.1
116	355748318	Histone H2A/m [Macaca fascicularis]	14.1	11.5	1	345.4 (M:345.4)	6	40.8	5.29	184	EHH52801.1
117	344240018	Histone H4 [Cricetulus griseus]	21.8	11.6	26	720.5 (M:720.5)	11	34.7	5.60	97	EGV96121.1
118	62027493	Hnrpa3 protein, partial [Mus musculus]	26.4	9.5	45	261.8 (M:261.8)	3	19.4	3.89	216	AAH92083.1
119	40555782	HNRPM protein, partial [Homo sapiens]	30.4	10.3	54	171.2 (M:171.2)	2	13.3	3.52	274	AAH64588.1
120	39645240	HNRPU protein, partial [Homo sapiens]	78.3	7.1	70	435.3 (M:435.3)	6	11.8	5.76	157	AAH07950.2
121	126143530	hypothetical protein [Macaca fascicularis]	68.7	5.7	29	847.6 (M:847.6)	13	19.2	4.31	79	BAF47379.1
122	260813788	hypothetical protein BRAFLDRAFT_85833 [Branchiostoma floridae]	57.0	9.2	3	303.1 (M:303.1)	4	10.8	4.06	200	XP_002601598.1
123	355698027	hypothetical protein EGK_19044, partial [Macaca mulatta]	28.4	11.3	86	336.2 (M:336.2)	7	30.3	3.02	188	EHH28575.1
124	355755571	hypothetical protein EGM_09400 [Macaca fascicularis]	32.7	4.6	15	317.8 (M:317.8)	9	21.1	5.32	193	EHH59318.1
125	355755610	hypothetical protein EGM_09444, partial [Macaca fascicularis]	20.7	11.7	63	177.0 (M:177.0)	5	29.7	5.95	269	EHH59357.1
126	355747996	hypothetical protein EGM_12944, partial [Macaca fascicularis]	281.1	5.6	51	452.8 (M:452.8)	10	4.3	5.77	152	EHH52493.1
127	281350416	hypothetical protein PANDA_001864 [Ailuropoda melanoleuca]	26.1	4.8	182	517.0 (M:517.0)	8	38.4	3.85	132	EFB26000.1
128	281338419	hypothetical protein PANDA_002213 [Ailuropoda melanoleuca]	13.1	11.4	77	228.7 (M:228.7)	5	50.0	3.79	231	EFB14003.1
129	281338448	hypothetical protein PANDA_002248 [Ailuropoda melanoleuca]	15.6	10.4	37	155.4 (M:155.4)	4	30.8	5.95	286	EFB14032.1
130	281350720	hypothetical protein PANDA_002799 [Ailuropoda melanoleuca]	45.6	5.3	121	228.3 (M:228.3)	4	13.5	3.49	233	EFB26304.1
131	281337867	hypothetical protein PANDA_003512 [Ailuropoda melanoleuca]	89.5	4.6	121	488.6 (M:488.6)	9	14.9	6.63	141	EFB13451.1
132	281340067	hypothetical protein PANDA_004416 [Ailuropoda melanoleuca]	14.5	11.4	6	86.6 (M:86.6)	3	29.3	4.49	389	EFB15651.1
133	281347676	hypothetical protein PANDA_008202 [Ailuropoda melanoleuca]	47.3	5.0	2	166.4 (M:166.4)	2	7.6	6.91	276	EFB23260.1
134	281343293	hypothetical protein PANDA_013101 [Ailuropoda melanoleuca]	14.5	5.4	2	174.5 (M:174.5)	2	18.3	3.56	270	EFB18877.1
135	355696762	integrin, beta 1 [Mustela putorius furo]	86.8	5.0	62	236.9 (M:236.9)	5	9.0	4.29	228	AES00449.1
136	375314779	keratin 1 [Homo sapiens]	66.0	8.8	92	1297.6 (M:1297.6)	13	28.3	4.71	50	AFA52006.1
137	453155	keratin 9 [Homo sapiens]	61.9	5.0	17	840.0 (M:840.0)	11	30.4	5.13	80	CAA52924.1
138	62751472	keratin, type I cytoskeletal 19 [Bos taurus]	43.9	4.8	1	753.8 (M:753.8)	14	31.3	6.71	91	NP_001015600.1
139	47132620	keratin, type II cytoskeletal 2 epidermal [Homo sapiens]	65.4	8.9	106	555.0 (M:555.0)	8	15.3	4.30	128	NP_000414.2
140	114051856	keratin, type II cytoskeletal 7 [Bos taurus]	51.5	5.7	5	598.1 (M:598.1)	11	17.8	6.13	118	NP_001039876.1
141	344257561	Keratin, type II cytoskeletal 7 [Cricetulus griseus]	38.6	5.1	2	211.9 (M:211.9)	4	8.5	5.09	244	EGW13665.1
142	67782365	keratin, type II cytoskeletal 7 [Homo sapiens]	51.4	5.3	31	585.5 (M:585.5)	9	13.6	4.67	120	NP_005547.3
143	227430407	keratin, type II cytoskeletal 8 [Sus scrofa]	54.4	5.6	512	1383.8 (M:1383.8)	23	42.7	6.40	46	NP_001153087.1
144	123242695	LIM and SH3 protein 1 [Mus musculus]	11.7	9.8	41	182.5 (M:182.5)	3	41.0	4.75	264	CAM22779.1
145	148683435	mCG1128, isoform CRA_a [Mus musculus]	25.8	10.1	103	244.1 (M:244.1)	4	18.5	5.38	223	EDL15382.1
146	148697218	mCG130717, isoform CRA_a [Mus musculus]	20.5	5.3	37	87.1 (M:87.1)	2	18.2	4.20	388	EDL29165.1
147	148678284	mCG23000, isoform CRA_a [Mus musculus]	12.1	10.4	53	115.8 (M:115.8)	3	19.4	5.92	345	EDL10231.1
148	148698506	mCG4206 [Mus musculus]	30.9	10.3	55	359.5 (M:359.5)	5	36.9	4.01	181	EDL30453.1
149	148707369	mCG9402, isoform CRA_b [Mus musculus]	10.3	7.8	12	122.4 (M:122.4)	2	35.5	3.74	329	EDL39316.1
150	51507637	MHC class I antigen [Sus scrofa]	33.8	5.2	46	121.3 (M:121.3)	3	12.4	8.89	331	CAE46344.1
151	90970312	mitochondrial aconitase 2 [Bos taurus]	78.5	6.7	63	155.1 (M:155.1)	5	9.3	4.30	288	ABE02803.1
152	89574025	mitochondrial ATP synthase, H+ transporting F1 complex beta subunit [Oryctolagus cuniculus]	45.5	5.1	170	1034.5 (M:1034.5)	13	44.1	6.91	65	ABD77238.1
153	89574151	mitochondrial malate dehydrogenase 2, NAD [Sus scrofa]	29.5	9.5	79	293.2 (M:293.2)	5	25.9	7.22	207	ABD77301.1
154	33620739	myosin light polypeptide 6 [Mus musculus]	17.0	4.3	85	747.2 (M:747.2)	10	61.6	4.77	92	NP_034990.1
155	380808740	myosin regulatory light chain 12A [Macaca mulatta]	19.7	4.5	79	618.3 (M:618.3)	7	52.0	4.27	114	AFE76245.1
156	119936529	myosin regulatory light polypeptide 9 [Bos taurus]	19.4	4.6	22	316.3 (M:316.3)	5	35.7	4.51	194	ABM06144.1
157	160425231	myosin-9 [Canis lupus familiaris]	226.3	5.4	551	6315.3 (M:6315.3)	78	44.4	6.34	1	NP_001104237.1
158	179212	Na+ K+ ATPase alpha subunit, partial [Homo sapiens]	81.7	4.9	180	204.1 (M:204.1)	5	9.2	3.30	249	AAA51803.1
159	27806279	non-muscle caldesmon [Bos taurus]	62.0	6.2	41	407.2 (M:407.2)	7	15.0	4.62	167	NP_776683.1
160	113205886	nucleoside diphosphate kinase B [Sus scrofa]	17.2	9.0	82	229.3 (M:229.3)	5	38.2	3.68	230	NP_001038075.1
161	47523764	peptidyl-prolyl cis-trans isomerase A [Sus scrofa]	17.9	9.4	260	488.9 (M:488.9)	7	48.8	4.05	140	NP_999518.1
162	27806081	peroxiredoxin-1 [Bos taurus]	22.2	9.6	83	394.5 (M:394.5)	6	31.7	4.50	170	NP_776856.1
163	107098838	phosphoglycerate kinase 1, partial [Stenella coeruleoalba]	31.7	6.6	101	290.9 (M:290.9)	3	16.8	6.48	209	ABF83580.1
164	254675201	plectin isoform 1f [Mus musculus]	516.1	5.5	67	1019.4 (M:1019.4)	28	6.7	5.44	66	NP_958787.2
165	355714528	polymerase I and transcript release factor [Mustela putorius furo]	43.3	5.4	39	216.9 (M:216.9)	4	10.5	5.20	239	AES05035.1
166	119581562	polypyrimidine tract binding protein 1, isoform CRA_g [Homo sapiens]	54.1	9.9	76	302.0 (M:302.0)	5	16.4	4.86	202	EAW61158.1
167	2627129	polyubiquitin [Homo sapiens]	68.4	7.7	1	216.2 (M:216.2)	3	4.8	2.54	241	BAA23486.1
168	355753795	Polyubiquitin-C [Macaca fascicularis]	17.2	6.2	1	219.9 (M:219.9)	3	19.0	2.88	238	EHH57760.1
169	395831992	PREDICTED: 10 kDa heat shock protein, mitochondrial-like [Otolemur garnettii]	10.9	9.4	58	115.4 (M:115.4)	2	18.6	6.48	346	XP_003789062.1
170	296202922	PREDICTED: 14-3-3 protein epsilon-like [Callithrix jacchus]	15.9	4.2	44	110.8 (M:110.8)	3	15.6	2.01	352	XP_002748674.1
171	297288109	PREDICTED: 14-3-3 protein gamma-like isoform 2 [Macaca mulatta]	23.5	4.6	18	156.2 (M:156.2)	3	19.3	2.94	285	XP_002803283.1
172	354480852	PREDICTED: 40S ribosomal protein S15-like [Cricetulus griseus]	13.0	11.3	36	116.5 (M:116.5)	3	23.2	4.94	344	XP_003502617.1
173	390478947	PREDICTED: 40S ribosomal protein S16-like isoform 2 [Callithrix jacchus]	14.4	10.8	21	158.2 (M:158.2)	3	27.1	4.66	284	XP_003735617.1
174	397498968	PREDICTED: 40S ribosomal protein S23-like [Pan paniscus]	13.4	10.6	24	126.7 (M:126.7)	3	18.5	6.30	324	XP_003820240.1
175	332254938	PREDICTED: 40S ribosomal protein S7-like [Nomascus leucogenys]	13.6	11.2	33	95.0 (M:95.0)	2	12.6	5.47	375	XP_003276593.1
176	194209702	PREDICTED: 40S ribosomal protein SA-like [Equus caballus]	31.9	4.5	79	133.7 (M:133.7)	3	19.6	9.18	315	XP_001497153.2
177	402888978	PREDICTED: 60 kDa heat shock protein, mitochondrial [Papio anubis]	56.6	5.0	98	650.4 (M:650.4)	8	20.8	5.73	110	XP_003907812.1
178	395832604	PREDICTED: 60S ribosomal protein L10a [Otolemur garnettii]	14.8	10.5	35	106.9 (M:106.9)	2	18.9	10.17	360	XP_003789349.1
179	345792494	PREDICTED: 60S ribosomal protein L12-like [Canis lupus familiaris]	10.1	6.7	50	120.9 (M:120.9)	2	33.7	6.52	334	XP_003433630.1
180	395822817	PREDICTED: 60S ribosomal protein L4 [Otolemur garnettii]	43.0	11.8	62	364.2 (M:364.2)	7	19.5	5.99	176	XP_003784705.1
181	402873239	PREDICTED: 60S ribosomal protein L8-like [Papio anubis]	28.0	11.8	29	200.0 (M:200.0)	7	21.8	3.78	254	XP_003900491.1
182	344274982	PREDICTED: actin, aortic smooth muscle-like [Loxodonta africana]	42.0	5.1	34	1834.0 (M:1834.0)	19	56.8	4.36	31	XP_003409293.1
183	390459127	PREDICTED: actin, cytoplasmic 1 isoform 1 [Callithrix jacchus]	41.7	5.2	313	2447.9 (M:2447.9)	22	68.8	4.96	20	XP_002744127.2
184	395533259	PREDICTED: actin, cytoplasmic 2 [Sarcophilus harrisii]	26.4	5.3	35	916.3 (M:916.3)	11	39.9	4.57	73	XP_003768678.1
185	311258972	PREDICTED: adenylyl cyclase-associated protein 1-like [Sus scrofa]	18.9	6.0	4	182.1 (M:182.1)	2	13.9	3.25	266	XP_003127870.1
186	403271599	PREDICTED: ADP/ATP translocase 2-like isoform 1 [Saimiri boliviensis boliviensis]	32.7	10.3	1	98.2 (M:98.2)	2	6.7	13.01	371	XP_003927705.1
187	297709301	PREDICTED: ADP/ATP translocase 3-like, partial [Pongo abelii]	25.2	10.6	135	168.0 (M:168.0)	4	13.4	3.98	275	XP_002831374.1
188	73963339	PREDICTED: alpha-actinin-1 isoform 2 [Canis lupus familiaris]	102.9	5.1	190	2250.5 (M:2250.5)	40	50.0	5.86	21	XP_866874.1
189	73947718	PREDICTED: alpha-actinin-4 isoform 2 [Canis lupus familiaris]	104.9	5.2	85	1730.3 (M:1730.3)	31	32.4	5.13	34	XP_853410.1
190	350585579	PREDICTED: alpha-enolase-like, partial [Sus scrofa]	61.4	10.9	103	659.3 (M:659.3)	9	20.1	6.85	106	XP_003481996.1
191	335293906	PREDICTED: annexin A5-like [Sus scrofa]	36.1	4.8	75	940.0 (M:940.0)	12	46.1	5.54	70	XP_003129266.2
192	126272971	PREDICTED: annexin A8-like [Monodelphis domestica]	36.8	5.8	2	101.8 (M:101.8)	2	7.6	2.04	366	XP_001371800.1
193	395513951	PREDICTED: ATP synthase subunit alpha, mitochondrial-like [Sarcophilus harrisii]	59.9	9.6	1	461.5 (M:461.5)	8	16.9	4.25	148	XP_003761185.1
194	344272555	PREDICTED: beta-actin-like protein 2-like [Loxodonta africana]	41.7	5.9	1	572.3 (M:572.3)	7	29.5	3.65	124	XP_003408097.1
195	348561085	PREDICTED: beta-enolase-like isoform 2 [Cavia porcellus]	42.2	8.7	47	399.2 (M:399.2)	5	18.9	6.51	169	XP_003466343.1
196	311273514	PREDICTED: brain acid soluble protein 1-like isoform 1 [Sus scrofa]	23.1	4.4	2	108.1 (M:108.1)	2	24.6	12.50	357	XP_003133903.1
197	311275365	PREDICTED: caldesmon [Sus scrofa]	100.8	5.9	37	882.1 (M:882.1)	15	20.7	3.77	76	XP_003134701.1
198	345307197	PREDICTED: caldesmon-like [Ornithorhynchus anatinus]	90.6	5.3	1	144.1 (M:144.1)	3	3.2	3.96	300	XP_001512124.2
199	395539359	PREDICTED: calumenin isoform 1 [Sarcophilus harrisii]	37.1	4.3	72	221.9 (M:221.9)	4	13.0	5.16	237	XP_003771638.1
200	335281857	PREDICTED: catenin delta-1 [Sus scrofa]	104.0	6.5	115	127.8 (M:127.8)	5	7.4	6.83	322	XP_003122760.2
201	344297218	PREDICTED: cationic trypsin-3-like [Loxodonta africana]	25.7	5.9	1	132.3 (M:132.3)	2	11.6	10.28	318	XP_003420296.1
202	335282038	PREDICTED: CD44 antigen-like [Sus scrofa]	38.5	5.3	8	91.1 (M:91.1)	2	7.1	5.92	379	XP_003353954.1
203	297262690	PREDICTED: citrate synthase, mitochondrial-like [Macaca mulatta]	73.7	6.5	76	116.9 (M:116.9)	3	6.5	3.90	342	XP_001098147.2
204	403279556	PREDICTED: collagen alpha-1(I) chain [Saimiri boliviensis boliviensis]	138.9	5.4	50	427.5 (M:427.5)	9	12.2	8.00	160	XP_003931313.1
205	395532736	PREDICTED: collagen alpha-1(I) chain isoform 2 [Sarcophilus harrisii]	137.4	5.4	3	289.8 (M:289.8)	6	8.1	9.65	210	XP_003768424.1
206	335296249	PREDICTED: cysteine and glycine-rich protein 1-like isoform 3 [Sus scrofa]	20.1	9.9	41	294.7 (M:294.7)	4	35.3	4.70	205	XP_003357726.1
207	402878206	PREDICTED: elongation factor 1-alpha 1-like isoform 1 [Papio anubis]	50.0	9.6	2	454.4 (M:454.4)	6	20.6	7.78	151	XP_003902789.1
208	293344192	PREDICTED: elongation factor 1-alpha 1-like isoform 1 [Rattus norvegicus]	50.1	9.7	243	784.4 (M:784.4)	10	29.7	5.38	87	XP_002725693.1
209	350582854	PREDICTED: elongation factor 1-delta-like isoform 1 [Sus scrofa]	69.8	6.1	2	122.6 (M:122.6)	4	9.1	2.93	328	XP_003481372.1
210	301786208	PREDICTED: elongation factor 2-like [Ailuropoda melanoleuca]	95.2	6.5	106	705.1 (M:705.1)	13	14.9	2.98	100	XP_002928507.1
211	403277252	PREDICTED: elongation factor Tu, mitochondrial [Saimiri boliviensis boliviensis]	48.9	7.9	44	154.3 (M:154.3)	4	10.7	10.17	291	XP_003930288.1
212	311273023	PREDICTED: fibronectin isoform 1 [Sus scrofa]	252.6	5.7	130	405.4 (M:405.4)	11	6.4	5.00	168	XP_003133689.1
213	395860616	PREDICTED: filamin-A [Otolemur garnettii]	280.6	5.6	1	5249.4 (M:5249.4)	70	35.4	7.44	8	XP_003802606.1
214	345807377	PREDICTED: filamin-A isoform 9 [Canis lupus familiaris]	275.2	5.7	62	5437.7 (M:5437.7)	74	38.6	5.38	5	XP_867545.2
215	301792641	PREDICTED: filamin-A-like, partial [Ailuropoda melanoleuca]	266.5	5.6	2	5286.7 (M:5286.7)	68	38.3	6.02	7	XP_002931287.1
216	335310912	PREDICTED: filamin-A-like, partial [Sus scrofa]	32.1	5.4	1	335.6 (M:335.6)	4	23.9	4.11	189	XP_003362247.1
217	338714637	PREDICTED: filamin-B [Equus caballus]	265.9	5.3	1	1424.8 (M:1424.8)	26	14.5	4.11	44	XP_001491152.3
218	334343577	PREDICTED: filamin-B [Monodelphis domestica]	264.9	5.3	2	872.9 (M:872.9)	16	7.2	4.62	77	XP_001368484.2
219	345787595	PREDICTED: filamin-B isoform 2 [Canis lupus familiaris]	276.3	5.3	9	1831.4 (M:1831.4)	33	16.9	4.90	32	XP_856684.2
220	350591286	PREDICTED: filamin-B-like [Sus scrofa]	191.5	5.1	1	1345.9 (M:1345.9)	24	20.1	7.88	47	XP_003132317.3
221	350582050	PREDICTED: four and a half LIM domains protein 2 [Sus scrofa]	26.6	9.6	1	108.0 (M:108.0)	3	17.7	4.35	358	XP_003481182.1
222	194219069	PREDICTED: fructose-bisphosphate aldolase A isoform 1 [Equus caballus]	39.4	9.2	55	557.2 (M:557.2)	8	27.5	5.20	127	XP_001501951.2
223	350595980	PREDICTED: glucose-6-phosphate 1-dehydrogenase X-like [Sus scrofa]	20.5	9.3	7	110.6 (M:110.6)	2	17.0	1.95	353	XP_003135556.3
224	345791297	PREDICTED: glyceraldehyde-3-phosphate dehydrogenase-like [Canis lupus familiaris]	36.0	7.9	1	201.5 (M:201.5)	2	10.5	6.95	252	XP_534639.2
225	395832024	PREDICTED: heat shock 70 kDa protein 1-like [Otolemur garnettii]	70.5	5.8	1	370.7 (M:370.7)	5	10.3	5.57	174	XP_003789078.1
226	354492773	PREDICTED: heat shock 70 kDa protein 1A-like [Cricetulus griseus]	69.9	5.5	166	514.9 (M:514.9)	5	11.9	4.91	133	XP_003508520.1
227	345314303	PREDICTED: heat shock cognate protein HSP 90-beta-like, partial [Ornithorhynchus anatinus]	80.4	5.0	17	652.2 (M:652.2)	10	17.6	5.73	108	XP_001518700.2
228	403261934	PREDICTED: heat shock cognate protein HSP 90-beta-like, partial [Saimiri boliviensis boliviensis]	71.8	5.1	1	642.1 (M:642.1)	10	19.3	5.54	112	XP_003923356.1
229	402864694	PREDICTED: heterogeneous nuclear ribonucleoprotein A1-like [Papio anubis]	34.0	9.6	165	609.9 (M:609.9)	8	31.9	3.81	116	XP_003896588.1
230	194042674	PREDICTED: heterogeneous nuclear ribonucleoprotein F isoform 5 [Sus scrofa]	45.6	5.2	1	223.5 (M:223.5)	3	9.4	6.73	236	XP_001929089.1
231	348564390	PREDICTED: heterogeneous nuclear ribonucleoproteins A2/B1-like [Cavia porcellus]	40.4	9.7	49	801.0 (M:801.0)	12	41.0	5.38	84	XP_003467988.1
232	291395669	PREDICTED: histone cluster 1, H2bc-like [Oryctolagus cuniculus]	39.9	11.2	139	460.2 (M:460.2)	8	18.8	4.74	149	XP_002714194.1
233	397519890	PREDICTED: histone H3.3-like [Pan paniscus]	14.9	11.7	1	135.2 (M:135.2)	3	13.6	4.48	310	XP_003830085.1
234	332266469	PREDICTED: hypothetical protein LOC100602619 [Nomascus leucogenys]	33.7	6.2	28	216.3 (M:216.3)	4	13.3	3.94	240	XP_003282229.1
235	297279858	PREDICTED: hypothetical protein LOC704845 [Macaca mulatta]	30.9	11.3	282	494.1 (M:494.1)	9	26.1	4.72	136	XP_001096522.2
236	149634688	PREDICTED: integrin beta-1-like isoform 2 [Ornithorhynchus anatinus]	88.4	5.5	1	187.2 (M:187.2)	3	6.1	13.26	262	XP_001508202.1
237	114667509	PREDICTED: keratin, type I cytoskeletal 10 isoform 1 [Pan troglodytes]	62.8	5.0	154	742.7 (M:742.7)	13	23.3	5.16	94	XP_001169450.1
238	301779149	PREDICTED: keratin, type I cytoskeletal 10-like [Ailuropoda melanoleuca]	55.4	4.8	2	362.6 (M:362.6)	8	14.8	5.69	177	XP_002925005.1
239	350584002	PREDICTED: keratin, type I cytoskeletal 18 [Sus scrofa]	44.0	4.8	1	174.3 (M:174.3)	3	9.2	4.44	271	XP_003126228.3
240	311267276	PREDICTED: keratin, type I cytoskeletal 19-like [Sus scrofa]	44.2	4.9	599	1540.8 (M:1540.8)	24	58.9	6.34	39	XP_003131485.1
241	297262449	PREDICTED: keratin, type II cytoskeletal 1-like isoform 5 [Macaca mulatta]	64.0	8.8	4	914.4 (M:914.4)	10	20.6	4.03	74	XP_001098082.2
242	403296709	PREDICTED: keratin, type II cytoskeletal 5 [Saimiri boliviensis boliviensis]	82.5	5.3	38	323.7 (M:323.7)	6	6.7	4.79	191	XP_003939240.1
243	402886084	PREDICTED: keratin, type II cytoskeletal 6A [Papio anubis]	43.1	5.2	1	196.8 (M:196.8)	4	11.0	3.67	256	XP_003919468.1
244	348581113	PREDICTED: keratin, type II cytoskeletal 79-like [Cavia porcellus]	57.6	8.6	1	240.7 (M:240.7)	4	6.0	5.13	224	XP_003476322.1
245	359323093	PREDICTED: keratin, type II cytoskeletal 8 [Canis lupus familiaris]	54.7	5.5	15	663.6 (M:663.6)	10	16.5	5.45	105	XP_543639.4
246	402867694	PREDICTED: keratin, type II cytoskeletal 8-like [Papio anubis]	53.7	6.2	1	742.1 (M:742.1)	12	20.7	6.39	95	XP_003897973.1
247	395529883	PREDICTED: long-chain specific acyl-CoA dehydrogenase, mitochondrial-like, partial [Sarcophilus harrisii]	22.6	9.6	41	85.3 (M:85.3)	2	11.4	4.76	393	XP_003767034.1
248	334322342	PREDICTED: LOW QUALITY PROTEIN: actin, alpha skeletal muscle-like [Monodelphis domestica]	42.0	5.1	1	1614.2 (M:1614.2)	18	57.0	4.36	38	XP_003340224.1
249	344295818	PREDICTED: LOW QUALITY PROTEIN: alpha-actinin-3-like [Loxodonta africana]	103.2	5.3	1	554.2 (M:554.2)	10	11.4	5.03	129	XP_003419607.1
250	390480251	PREDICTED: LOW QUALITY PROTEIN: collagen alpha-1(I) chain-like [Callithrix jacchus]	139.1	5.7	4	327.5 (M:327.5)	8	10.9	8.41	190	XP_003735876.1
251	338729679	PREDICTED: LOW QUALITY PROTEIN: filamin-A-like [Equus caballus]	280.6	5.7	1	5214.0 (M:5214.0)	73	36.5	5.95	10	XP_001915328.2
252	344306176	PREDICTED: LOW QUALITY PROTEIN: filamin-A-like [Loxodonta africana]	281.4	5.7	1	4414.1 (M:4414.1)	60	32.2	5.78	13	XP_003421764.1
253	397470964	PREDICTED: LOW QUALITY PROTEIN: heat shock protein HSP 90-alpha-like [Pan paniscus]	98.3	4.9	406	930.7 (M:930.7)	14	17.2	5.08	72	XP_003807079.1
254	350586779	PREDICTED: LOW QUALITY PROTEIN: IQ motif containing GTPase activating protein 1 [Sus scrofa]	182.9	6.1	55	368.6 (M:368.6)	9	7.6	6.93	175	XP_003482273.1
255	350592954	PREDICTED: LOW QUALITY PROTEIN: myoferlin [Sus scrofa]	235.4	5.8	51	309.4 (M:309.4)	7	4.7	4.87	196	XP_001926058.4
256	338712341	PREDICTED: LOW QUALITY PROTEIN: neuroblast differentiation-associated protein AHNAK [Equus caballus]	542.5	5.7	28	246.7 (M:246.7)	3	1.1	6.39	221	XP_001916358.2
257	338721172	PREDICTED: LOW QUALITY PROTEIN: phosphate carrier protein, mitochondrial-like [Equus caballus]	39.8	10.1	60	159.5 (M:159.5)	4	9.1	5.98	283	XP_001915632.2
258	354491066	PREDICTED: LOW QUALITY PROTEIN: plectin [Cricetulus griseus]	533.6	5.7	4	1018.4 (M:1018.4)	30	6.8	7.35	67	XP_003507677.1
259	348555832	PREDICTED: LOW QUALITY PROTEIN: plectin-like [Cavia porcellus]	534.3	5.6	1	871.0 (M:871.0)	26	5.9	5.96	78	XP_003463727.1
260	338728397	PREDICTED: LOW QUALITY PROTEIN: plectin-like [Equus caballus]	518.8	5.8	1	953.3 (M:953.3)	27	6.4	6.29	69	XP_001917151.2
261	335280610	PREDICTED: LOW QUALITY PROTEIN: talin-1 [Sus scrofa]	269.9	5.7	65	806.4 (M:806.4)	17	9.6	6.60	83	XP_003353615.1
262	335305925	PREDICTED: LOW QUALITY PROTEIN: ubiquitin-like modifier activating enzyme 1 [Sus scrofa]	117.7	5.5	40	134.1 (M:134.1)	3	4.0	5.82	313	XP_003135119.2
263	73980918	PREDICTED: macrophage-capping protein [Canis lupus familiaris]	38.8	6.0	38	322.1 (M:322.1)	5	18.1	4.30	192	XP_540197.2
264	335299026	PREDICTED: microtubule-associated protein 4-like [Sus scrofa]	117.2	4.9	54	163.8 (M:163.8)	4	6.4	3.01	279	XP_003132223.2
265	149755658	PREDICTED: moesin [Equus caballus]	67.7	5.9	151	650.9 (M:650.9)	13	26.2	4.98	109	XP_001504911.1
266	390458792	PREDICTED: myosin-9 [Callithrix jacchus]	229.1	5.4	4	5870.0 (M:5870.0)	74	41.8	5.96	4	XP_002743773.2
267	126339824	PREDICTED: myosin-9 [Monodelphis domestica]	226.4	5.4	2	4518.9 (M:4518.9)	62	34.4	6.84	12	XP_001376000.1
268	403283098	PREDICTED: myosin-9 [Saimiri boliviensis boliviensis]	226.5	5.4	16	6247.5 (M:6247.5)	77	43.5	5.86	3	XP_003932964.1
269	350583843	PREDICTED: myosin-9 [Sus scrofa]	208.9	5.4	39	6266.9 (M:6266.9)	79	47.6	6.47	2	XP_003126114.3
270	350590731	PREDICTED: myosin-Ic [Sus scrofa]	118.0	10.0	53	307.2 (M:307.2)	7	8.8	6.23	197	XP_003358238.2
271	335309939	PREDICTED: nucleolin-like [Sus scrofa]	78.2	4.4	17	306.2 (M:306.2)	6	10.6	4.91	199	XP_003133770.2
272	350587966	PREDICTED: PDZ and LIM domain protein 5 isoform 3 [Sus scrofa]	63.4	9.7	76	294.6 (M:294.6)	8	20.3	3.20	206	XP_003482525.1
273	297264334	PREDICTED: phosphoglycerate mutase 1 [Macaca mulatta]	22.7	6.3	91	336.8 (M:336.8)	6	37.8	5.90	187	XP_002799003.1
274	395860086	PREDICTED: plectin isoform 2 [Otolemur garnettii]	513.6	5.5	7	768.2 (M:768.2)	25	6.1	5.29	90	XP_003802346.1
275	301773440	PREDICTED: plectin-1-like [Ailuropoda melanoleuca]	488.0	5.6	1	812.8 (M:812.8)	25	5.9	5.73	81	XP_002922143.1
276	358415263	PREDICTED: plectin-like [Bos taurus]	530.7	5.7	21	1153.2 (M:1153.2)	32	7.5	6.37	55	XP_003583058.1
277	395836656	PREDICTED: profilin-1 isoform 1 [Otolemur garnettii]	15.0	9.4	44	469.1 (M:469.1)	5	39.3	4.90	146	XP_003791269.1
278	402899549	PREDICTED: prohibitin-like [Papio anubis]	28.0	5.4	36	119.7 (M:119.7)	3	14.3	10.65	335	XP_003912755.1
279	345304927	PREDICTED: protein disulfide-isomerase A6-like [Ornithorhynchus anatinus]	53.6	5.8	1	238.5 (M:238.5)	4	12.0	8.56	225	XP_001505713.2
280	149751286	PREDICTED: protein S100-A2-like [Equus caballus]	10.9	4.4	15	114.9 (M:114.9)	3	26.8	3.14	347	XP_001494717.1
281	402860565	PREDICTED: putative heterogeneous nuclear ribonucleoprotein A1-like 3-like [Papio anubis]	34.3	9.5	1	161.0 (M:161.0)	3	8.7	6.41	281	XP_003894696.1
282	194038728	PREDICTED: pyruvate kinase isozymes M1/M2 isoform 1 [Sus scrofa]	57.8	9.0	179	1539.3 (M:1539.3)	19	44.3	5.25	40	XP_001929104.1
283	395827377	PREDICTED: rab GDP dissociation inhibitor beta [Otolemur garnettii]	50.9	5.7	1	86.1 (M:86.1)	2	10.2	14.04	390	XP_003804035.1
284	395815487	PREDICTED: reticulocalbin-1 [Otolemur garnettii]	38.7	4.6	27	182.5 (M:182.5)	3	10.9	4.62	265	XP_003781258.1
285	350580184	PREDICTED: reticulocalbin-1-like isoform 2 [Sus scrofa]	46.6	4.9	3	142.3 (M:142.3)	3	8.9	6.04	303	XP_003353965.2
286	109125556	PREDICTED: reticulocalbin-3-like, partial [Macaca mulatta]	30.9	6.1	29	106.7 (M:106.7)	2	8.3	6.68	361	XP_001113303.1
287	344271225	PREDICTED: retinal dehydrogenase 1 [Loxodonta africana]	54.7	7.7	22	155.1 (M:155.1)	4	9.6	5.93	289	XP_003407441.1
288	350579323	PREDICTED: retinal dehydrogenase 1-like, partial [Sus scrofa]	34.5	9.2	40	173.1 (M:173.1)	5	18.4	5.16	273	XP_003122006.3
289	291407691	PREDICTED: ribosomal protein S4, X-linked X-like isoform 3 [Oryctolagus cuniculus]	25.5	10.6	98	155.2 (M:155.2)	5	25.6	8.38	287	XP_002720154.1
290	291383687	PREDICTED: ribosomal protein S8-like [Oryctolagus cuniculus]	24.1	10.9	53	450.8 (M:450.8)	8	46.2	5.44	153	XP_002708870.1
291	350594669	PREDICTED: ribosome-binding protein 1 [Sus scrofa]	158.7	9.8	1	110.1 (M:110.1)	3	3.4	5.44	354	XP_001926037.4
292	403300126	PREDICTED: RNA binding motif protein, X-linked-like-1-like, partial [Saimiri boliviensis boliviensis]	29.4	9.8	60	151.7 (M:151.7)	3	14.2	6.71	294	XP_003940808.1
293	395831068	PREDICTED: septin-7 isoform 3 [Otolemur garnettii]	44.6	9.1	70	121.6 (M:121.6)	2	6.3	9.55	330	XP_003788633.1
294	335297289	PREDICTED: septin-9-like [Sus scrofa]	71.4	9.6	1	89.2 (M:89.2)	2	4.6	9.46	383	XP_003357996.1
295	297488252	PREDICTED: serpin A3-7 [Bos taurus]	46.9	5.6	7	80.9 (M:80.9)	2	4.1	6.17	404	XP_002696874.1
296	395830395	PREDICTED: splicing factor, proline- and glutamine-rich [Otolemur garnettii]	60.7	9.4	45	254.6 (M:254.6)	4	11.5	5.17	219	XP_003788316.1
297	194209861	PREDICTED: staphylococcal nuclease domain-containing protein 1-like isoform 2 [Equus caballus]	101.8	7.0	55	362.2 (M:362.2)	9	11.9	4.53	178	XP_001502641.2
298	335297609	PREDICTED: synaptic vesicle membrane protein VAT-1 homolog [Sus scrofa]	42.7	5.8	6	195.8 (M:195.8)	4	17.2	6.20	257	XP_003358079.1
299	311255145	PREDICTED: thiosulfate sulfurtransferase [Sus scrofa]	37.6	9.3	33	112.1 (M:112.1)	4	17.6	3.24	350	XP_001926338.2
300	73954719	PREDICTED: transgelin isoform 1 [Canis lupus familiaris]	22.6	9.4	1	683.8 (M:683.8)	11	52.2	5.46	101	XP_536561.2
301	335286672	PREDICTED: transgelin-2-like isoform 1 [Sus scrofa]	22.4	9.3	51	717.8 (M:717.8)	10	50.8	4.30	98	XP_003125720.2
302	301768238	PREDICTED: transgelin-like [Ailuropoda melanoleuca]	22.6	9.4	1	769.4 (M:769.4)	11	55.7	4.88	89	XP_002919536.1
303	332816316	PREDICTED: tropomyosin alpha-4 chain-like [Pan troglodytes]	28.6	4.8	1	128.1 (M:128.1)	2	12.9	7.12	321	XP_003309725.1
304	332853611	PREDICTED: tropomyosin alpha-4 chain-like isoform 2 [Pan troglodytes]	28.6	4.5	14	418.4 (M:418.4)	9	27.8	4.52	165	XP_003316218.1
305	395537872	PREDICTED: tubulin alpha-1C chain [Sarcophilus harrisii]	37.1	5.5	9	655.2 (M:655.2)	7	24.0	4.11	107	XP_003770912.1
306	397511428	PREDICTED: tubulin alpha-1C chain-like [Pan paniscus]	75.6	4.7	494	1477.1 (M:1477.1)	15	34.7	4.74	42	XP_003826076.1
307	395858784	PREDICTED: tubulin alpha-3C/D chain-like [Otolemur garnettii]	50.6	5.0	1	575.6 (M:575.6)	6	19.2	3.26	123	XP_003801738.1
308	109101080	PREDICTED: tubulin alpha-4A chain isoform 8 [Macaca mulatta]	57.9	5.0	20	1130.8 (M:1130.8)	13	41.1	5.14	57	XP_001101025.1
309	334313026	PREDICTED: tubulin beta-3 chain-like [Monodelphis domestica]	50.4	4.7	61	993.0 (M:993.0)	13	29.1	6.28	68	XP_001377872.2
310	297464069	PREDICTED: uncharacterized protein LOC100295096 [Bos taurus]	36.5	10.7	1	127.0 (M:127.0)	2	6.1	11.63	323	XP_002703078.1
311	395827029	PREDICTED: uncharacterized protein LOC100959202 [Otolemur garnettii]	108.2	4.8	23	483.5 (M:483.5)	9	8.7	7.62	143	XP_003786713.1
312	403308699	PREDICTED: uncharacterized protein LOC101044508 [Saimiri boliviensis boliviensis]	147.2	11.1	723	1059.5 (M:1059.5)	16	8.4	4.65	60	XP_003944793.1
313	403304671	PREDICTED: uncharacterized protein LOC101053198 [Saimiri boliviensis boliviensis]	62.4	4.8	1	795.6 (M:795.6)	8	16.9	4.89	86	XP_003942915.1
314	335308667	PREDICTED: vesicle-associated membrane protein-associated protein A-like [Sus scrofa]	27.6	9.5	1	85.2 (M:85.2)	2	9.6	2.96	394	XP_003361327.1
315	335296459	PREDICTED: vimentin-like [Sus scrofa]	53.6	4.9	381	4299.2 (M:4299.2)	47	77.0	5.15	15	XP_003130769.2
316	395855574	PREDICTED: WD repeat-containing protein 1 isoform 2 [Otolemur garnettii]	62.2	6.1	6	83.3 (M:83.3)	2	5.8	7.08	400	XP_003800229.1
317	335305150	PREDICTED: zyxin [Sus scrofa]	61.1	6.4	1	495.5 (M:495.5)	7	15.1	4.59	135	XP_003134640.2
318	162139823	prelamin-A/C [Sus scrofa]	74.2	6.8	93	1494.9 (M:1494.9)	29	42.8	6.12	41	NP_001104727.1
319	312062797	proactivator polypeptide precursor [Sus scrofa]	58.0	4.8	2	85.0 (M:85.0)	3	7.3	7.92	396	NP_001185848.1
320	358009193	prolyl 4-hydroxylase beta polypeptide [Sus scrofa]	56.4	4.6	68	682.2 (M:682.2)	11	22.2	4.92	102	AET99218.1
321	392513702	protein disulfide isomerase family A, member 4 precursor [Sus scrofa]	72.9	4.9	3	146.4 (M:146.4)	3	7.0	4.14	297	NP_001254763.1
322	226875264	protein disulfide isomerase-associated 3 precursor (predicted) [Dasypus novemcinctus]	56.9	5.8	39	1080.0 (M:1080.0)	21	36.8	12.70	58	ACO89004.1
323	1710248	protein disulfide isomerase-related protein 5 [Homo sapiens]	46.2	4.8	2	377.4 (M:377.4)	5	17.8	4.32	172	AAB50217.1
324	148230374	protein disulfide-isomerase A3 precursor [Bos taurus]	56.9	6.4	3	420.4 (M:420.4)	10	21.0	8.49	164	NP_776758.2
325	304365440	protein disulfide-isomerase A6 precursor [Sus scrofa]	48.0	4.9	54	547.3 (M:547.3)	7	25.7	5.66	130	NP_001182048.1
326	49868	put. beta-actin (aa 27-375) [Mus musculus]	39.2	5.7	16	2204.5 (M:2204.5)	20	62.5	5.14	23	CAA27396.1
327	48675953	rab GDP dissociation inhibitor beta [Sus scrofa]	50.2	6.3	101	194.8 (M:194.8)	5	17.8	4.08	259	NP_001001643.1
328	149016891	rCG23030, isoform CRA_e [Rattus norvegicus]	19.4	10.6	61	113.3 (M:113.3)	3	23.5	3.58	349	EDL76013.1
329	149068847	rCG40478, isoform CRA_i [Rattus norvegicus]	20.9	10.5	58	203.1 (M:203.1)	7	46.6	7.35	251	EDM18399.1
330	13529539	Rcn3 protein, partial [Mus musculus]	36.2	4.5	5	97.4 (M:97.4)	2	7.0	14.15	372	AAH05487.1
331	55977740	RecName: Full=Elongation factor 1-gamma; Short=EF-1-gamma; AltName: Full=eEF-1B gamma	49.6	6.1	47	238.4 (M:238.4)	7	21.3	3.97	226	Q29387.2
332	121118	RecName: Full=Gelsolin; AltName: Full=Actin-depolymerizing factor; Short=ADF; AltName: Full=Brevin; Flags: Precursor	84.7	5.9	85	338.1 (M:338.1)	6	9.3	6.57	186	P20305.1
333	729688	RecName: Full=Hemoglobin subunit beta; AltName: Full=Beta-globin; AltName: Full=Hemoglobin beta chain	15.9	8.0	505	433.5 (M:433.5)	5	35.6	6.55	158	P41328.1
334	1717797	RecName: Full=Peroxiredoxin-2; AltName: Full=Thiol-specific antioxidant protein; Short=TSA; AltName: Full=Thioredoxin peroxidase 1; AltName: Full=Thioredoxin-dependent peroxide reductase 1	14.2	4.5	4	150.8 (M:150.8)	3	29.9	6.98	295	P52552.1
335	14195008	RecName: Full=Plectin; Short=PCN; Short=PLTN; AltName: Full=300 kDa intermediate filament-associated protein; AltName: Full=IFAP300; AltName: Full=Plectin-1	508.7	5.5	12	1063.8 (M:1063.8)	30	7.0	5.61	59	Q9JI55.1
336	61553152	Rho GDP dissociation inhibitor (GDI) alpha [Bos taurus]	19.3	4.8	6	191.1 (M:191.1)	4	23.3	4.90	261	AAX46358.1
337	164639	ribonuclease inhibitor, partial [Sus scrofa]	40.0	4.7	6	141.7 (M:141.7)	3	13.6	6.50	307	AAA63448.1
338	123228993	ribosomal protein 10 [Mus musculus]	23.1	10.9	115	211.4 (M:211.4)	5	19.9	5.78	245	CAM24333.1
339	159571879	ribosomal protein L26 [Mus musculus]	12.2	11.4	42	80.0 (M:80.0)	2	15.5	6.89	407	CAP19210.1
340	13509323	ribosomal protein L27a [Homo sapiens]	12.0	12.1	84	128.7 (M:128.7)	2	22.6	7.03	320	CAC35388.1
341	21070334	ribosomal protein L7a, partial [Equus caballus]	26.3	11.3	160	276.8 (M:276.8)	6	25.9	3.91	213	AAM34260.1
342	92111517	ribosomal protein S11 [Marmota monax]	16.6	10.8	29	132.9 (M:132.9)	3	24.6	9.58	317	ABE73519.1
343	329009629	ribosomal protein S15a [Bubalus bubalis]	8.4	10.3	65	100.1 (M:100.1)	2	31.5	6.80	368	AEB71434.1
344	296488815	ribosomal protein S16-like [Bos taurus]	16.4	10.7	25	184.2 (M:184.2)	4	24.1	5.70	263	DAA30928.1
345	332105495	ribosomal protein S19 [Bubalus bubalis]	7.5	10.0	32	180.0 (M:180.0)	3	36.9	5.53	267	AEE01379.1
346	329009631	ribosomal protein S24 [Bubalus bubalis]	9.5	11.1	100	96.4 (M:96.4)	2	32.5	1.64	373	AEB71435.1
347	55824584	ribosomal protein S5 [Macaca fascicularis]	18.7	10.5	20	118.9 (M:118.9)	3	18.0	6.36	337	AAV66412.1
348	119618578	ribosomal protein, large, P0, isoform CRA_c [Homo sapiens]	18.3	10.3	67	154.0 (M:154.0)	3	27.1	6.77	292	EAW98172.1
349	349501107	ribosomal protein, large, P2 [Sus scrofa]	11.7	4.2	25	130.1 (M:130.1)	2	30.4	3.43	319	NP_001231795.1
350	343432668	RNA binding motif (RNP1, RRM) protein 3 [Sus scrofa]	17.0	9.2	3	121.2 (M:121.2)	2	21.8	3.00	332	NP_001230348.1
351	71681466	Rpl30 protein [Mus musculus]	12.6	10.2	31	143.6 (M:143.6)	3	41.2	4.67	301	AAI00609.1
352	15029927	Rps13 protein [Mus musculus]	16.1	11.2	26	117.4 (M:117.4)	4	22.1	7.91	339	AAH11192.1
353	296490958	serotransferrin precursor [Bos taurus]	77.6	7.8	107	2151.9 (M:2151.9)	27	47.6	4.23	26	DAA33056.1
354	114326282	serotransferrin precursor [Bos taurus]	77.7	6.9	2	2054.6 (M:2054.6)	27	47.6	4.38	28	NP_803450.2
355	31340900	serpin A3-1 precursor [Bos taurus]	46.2	5.5	10	155.1 (M:155.1)	2	6.6	5.91	290	NP_777193.2
356	30794280	serum albumin precursor [Bos taurus]	69.3	5.8	6	4079.7 (M:4079.7)	47	68.7	5.91	16	NP_851335.1
357	126723746	serum albumin precursor [Oryctolagus cuniculus]	68.9	5.8	2	599.8 (M:599.8)	9	14.0	5.80	117	NP_001075813.1
358	158138568	serum albumin precursor [Rattus norvegicus]	68.7	6.1	7	361.7 (M:361.7)	6	9.5	4.16	180	NP_599153.2
359	13097600	Similar to ribosomal protein L23, partial [Homo sapiens]	14.1	10.9	24	136.5 (M:136.5)	3	26.9	6.29	309	AAH03518.1
360	119608215	spectrin, alpha, non-erythrocytic 1 (alpha-fodrin), isoform CRA_e [Homo sapiens]	279.8	5.1	88	163.9 (M:163.9)	3	1.6	16.61	278	EAW87809.1
361	344250583	Stress-70 protein, mitochondrial [Cricetulus griseus]	65.8	5.8	64	415.0 (M:415.0)	6	14.5	6.10	166	EGW06687.1
362	344248687	Superoxide dismutase [Mn], mitochondrial [Cricetulus griseus]	19.7	9.5	67	85.0 (M:85.0)	2	13.1	4.20	395	EGW04791.1
363	344251776	Talin-1 [Cricetulus griseus]	199.0	5.1	167	747.1 (M:747.1)	16	9.4	5.88	93	EGW07880.1
364	351710505	Thioredoxin-dependent peroxide reductase, mitochondrial, partial [Heterocephalus glaber]	26.7	6.5	3	94.2 (M:94.2)	2	10.2	6.43	378	EHB13424.1
365	345441801	TNF receptor-associated protein 1 [Sus scrofa]	79.8	6.6	48	134.0 (M:134.0)	2	3.7	1.72	314	NP_001230874.1
366	209973077	transferrin [Bos grunniens]	77.6	7.2	1	1695.5 (M:1695.5)	24	40.6	4.02	35	ACJ03828.1
367	833800	transferrin [Sus scrofa]	76.9	6.8	4	302.1 (M:302.1)	4	7.6	4.27	201	CAA30943.1
368	355723163	transgelin [Mustela putorius furo]	22.9	9.5	43	935.6 (M:935.6)	13	60.3	5.08	71	AES07803.1
369	47523626	transitional endoplasmic reticulum ATPase [Sus scrofa]	89.2	5.0	38	82.5 (M:82.5)	3	7.1	7.12	401	NP_999445.1
370	162952052	transketolase [Sus scrofa]	67.8	7.8	7	227.0 (M:227.0)	4	9.8	4.84	235	NP_001106151.1
371	27806789	transthyretin precursor [Bos taurus]	15.7	5.9	11	80.8 (M:80.8)	2	23.8	5.48	405	NP_776392.1
372	90200404	triosephosphate isomerase 1 [Sus scrofa]	26.6	6.7	63	424.4 (M:424.4)	6	27.8	5.86	161	ABD92704.1
373	55665780	tropomyosin 3 [Homo sapiens]	27.2	4.6	75	307.2 (M:307.2)	7	28.4	4.94	198	CAH71265.1
374	194018702	tropomyosin beta chain [Sus scrofa]	33.3	4.5	35	441.9 (M:441.9)	11	32.8	5.04	156	NP_001123419.1
375	7106439	tubulin beta-5 chain [Mus musculus]	49.6	4.6	146	1389.2 (M:1389.2)	19	50.0	5.91	45	NP_035785.1
376	224839	tubulin T beta15	49.9	4.6	55	1215.9 (M:1215.9)	18	43.8	3.74	53	1202265A
377	119608775	tubulin, beta 2C, isoform CRA_b [Homo sapiens]	48.8	4.7	374	1037.8 (M:1037.8)	15	39.4	4.46	64	EAW88369.1
378	194383758	unnamed protein product [Homo sapiens]	27.5	5.2	45	214.6 (M:214.6)	3	20.0	2.91	243	BAG59237.1
379	10436240	unnamed protein product [Homo sapiens]	27.5	9.4	3	160.2 (M:160.2)	2	10.8	3.00	282	BAB14767.1
380	74178273	unnamed protein product [Mus musculus]	41.7	5.2	4	2184.4 (M:2184.4)	20	57.9	4.69	25	BAE29918.1
381	12852068	unnamed protein product [Mus musculus]	41.9	5.2	84	1844.3 (M:1844.3)	19	56.8	4.26	30	BAB29260.1
382	12846287	unnamed protein product [Mus musculus]	24.0	12.2	63	445.8 (M:445.8)	8	35.3	6.52	154	BAB27107.1
383	74178174	unnamed protein product [Mus musculus]	92.4	4.6	1	421.9 (M:421.9)	9	14.5	5.93	163	BAE29874.1
384	310756818	vimentin [Heterocephalus glaber]	37.0	4.5	1	2063.4 (M:2063.4)	24	54.6	5.67	27	ADP20550.1
385	5030431	vimentin [Homo sapiens]	41.5	4.7	1	2553.6 (M:2553.6)	31	62.7	4.97	19	AAA61281.2
386	145226795	vimentin [Ovis aries]	53.7	4.9	4	3150.8 (M:3150.8)	38	60.5	5.40	17	ABP48145.1
387	47522618	vinculin [Sus scrofa]	116.8	5.8	65	315.2 (M:315.2)	7	10.2	5.02	195	NP_999099.1
388	397740864	vitamin D binding protein [Bos taurus]	53.3	5.3	5	161.9 (M:161.9)	4	13.3	8.20	280	AFO63001.1
389	47522750	voltage-dependent anion-selective channel protein 1 [Sus scrofa]	30.7	9.2	54	424.2 (M:424.2)	6	35.0	5.45	162	NP_999125.1

## Sheet: panther
	antioxidant activity	1.2
	binding	36.6
	catalytic activity	34.5
	receptor activity	2.5
	structural molecule activity	19
	transporter activity	6.2
	biological regulation	7.3
	cellular component organization or biogenesis	12.2
	cellular process	25.2
	developmental process	3.3
	immune system process	2.4
	localization	8.1
	metabolic process	26.8
	multicellular organismal process	4.1
	response to stimulus	8.9
	rhythmic process	1.6
	cell junction	2.3
	cell part	35.2
	extracellular region	5.7
	macromolecular complex	18.2
	membrane	9.1
	organelle	29.5
