# Supplementary material for: “Biological Adhesion” is a Significantly Regulated Molecular Process during Long-Term Primary In Vitro Culture of Oviductal Epithelial Cells (Oecs): A Transcriptomic and Proteomic Study
Source: Int J Mol Sci. 2019 Jul 10;20(14):3387. doi: 10.3390/ijms20143387 (PMC6678391; doi:10.3390/ijms20143387)
Supplement: Supplementary file 1 [file ijms-20-03387-s001.zip › Table S2_homo sapiens.xls]

## Sheet: New Sheet
Accession	Protein	MW [kDa]	pI	#Alt. Proteins	Scores	#Peptides	SC [%]	RMS90 [ppm]	Rank
CH10_HUMAN	10 kDa heat shock protein, mitochondrial OS=Homo sapiens GN=HSPE1 PE=1 SV=2	10.9	9.4	1	115.4 (M:115.4)	2	18.6	5.85	188
1433B_HUMAN	14-3-3 protein beta/alpha OS=Homo sapiens GN=YWHAB PE=1 SV=3	28.1	4.6	1	295.7 (M:295.7)	6	23.2	2.91	101
1433E_HUMAN	14-3-3 protein epsilon OS=Homo sapiens GN=YWHAE PE=1 SV=1	29.2	4.5	1	186.0 (M:186.0)	4	13.3	2.40	142
1433G_HUMAN	14-3-3 protein gamma OS=Homo sapiens GN=YWHAG PE=1 SV=2	28.3	4.7	1	190.4 (M:190.4)	4	16.2	2.43	139
1433Z_HUMAN	14-3-3 protein zeta/delta OS=Homo sapiens GN=YWHAZ PE=1 SV=1	27.7	4.6	4	586.6 (M:586.6)	9	35.9	4.44	53
RS10_HUMAN	40S ribosomal protein S10 OS=Homo sapiens GN=RPS10 PE=1 SV=1	18.9	10.5	1	155.4 (M:155.4)	4	24.8	5.95	157
RS11_HUMAN	40S ribosomal protein S11 OS=Homo sapiens GN=RPS11 PE=1 SV=3	18.4	11.0	1	132.9 (M:132.9)	3	22.2	7.90	175
RS13_HUMAN	40S ribosomal protein S13 OS=Homo sapiens GN=RPS13 PE=1 SV=2	17.2	11.0	1	113.1 (M:113.1)	3	20.5	9.02	191
RS15_HUMAN	40S ribosomal protein S15 OS=Homo sapiens GN=RPS15 PE=1 SV=2	17.0	10.8	1	116.5 (M:116.5)	2	17.9	4.52	186
RS15A_HUMAN	40S ribosomal protein S15a OS=Homo sapiens GN=RPS15A PE=1 SV=2	14.8	10.9	1	128.1 (M:128.1)	3	23.8	7.27	178
RS16_HUMAN	40S ribosomal protein S16 OS=Homo sapiens GN=RPS16 PE=1 SV=2	16.4	10.8	1	248.9 (M:248.9)	5	31.5	5.48	113
RS18_HUMAN	40S ribosomal protein S18 OS=Homo sapiens GN=RPS18 PE=1 SV=3	17.7	11.5	1	187.7 (M:187.7)	4	27.6	5.48	140
RS19_HUMAN	40S ribosomal protein S19 OS=Homo sapiens GN=RPS19 PE=1 SV=2	16.1	10.7	1	180.0 (M:180.0)	3	16.6	5.53	145
RS2_HUMAN	40S ribosomal protein S2 OS=Homo sapiens GN=RPS2 PE=1 SV=2	31.3	11.0	1	145.5 (M:145.5)	3	13.7	5.81	165
RS21_HUMAN	40S ribosomal protein S21 OS=Homo sapiens GN=RPS21 PE=1 SV=1	9.1	9.7	1	212.3 (M:212.3)	2	18.1	3.54	132
RS23_HUMAN	40S ribosomal protein S23 OS=Homo sapiens GN=RPS23 PE=1 SV=3	15.8	11.3	1	126.7 (M:126.7)	3	16.1	6.30	179
RS24_HUMAN	40S ribosomal protein S24 OS=Homo sapiens GN=RPS24 PE=1 SV=1	15.4	11.3	1	96.4 (M:96.4)	2	20.3	1.64	208
RS26_HUMAN	40S ribosomal protein S26 OS=Homo sapiens GN=RPS26 PE=1 SV=3	13.0	12.2	2	137.7 (M:137.7)	3	33.9	7.09	171
RS3_HUMAN	40S ribosomal protein S3 OS=Homo sapiens GN=RPS3 PE=1 SV=2	26.7	10.3	1	203.1 (M:203.1)	5	36.2	7.76	135
RS3A_HUMAN	40S ribosomal protein S3a OS=Homo sapiens GN=RPS3A PE=1 SV=2	29.9	10.4	1	244.1 (M:244.1)	4	15.9	5.38	116
RS4X_HUMAN	40S ribosomal protein S4, X isoform OS=Homo sapiens GN=RPS4X PE=1 SV=2	29.6	10.8	3	182.9 (M:182.9)	5	25.9	9.44	143
RS5_HUMAN	40S ribosomal protein S5 OS=Homo sapiens GN=RPS5 PE=1 SV=4	22.9	10.4	1	118.9 (M:118.9)	3	14.7	6.36	184
RS6_HUMAN	40S ribosomal protein S6 OS=Homo sapiens GN=RPS6 PE=1 SV=1	28.7	11.5	1	133.5 (M:133.5)	3	20.1	6.21	174
RS7_HUMAN	40S ribosomal protein S7 OS=Homo sapiens GN=RPS7 PE=1 SV=1	22.1	10.6	1	95.0 (M:95.0)	2	7.7	5.47	211
RS8_HUMAN	40S ribosomal protein S8 OS=Homo sapiens GN=RPS8 PE=1 SV=2	24.2	11.0	1	484.5 (M:484.5)	9	52.9	7.00	60
RS9_HUMAN	40S ribosomal protein S9 OS=Homo sapiens GN=RPS9 PE=1 SV=3	22.6	11.2	1	262.6 (M:262.6)	6	27.3	5.00	108
RSSA_HUMAN	40S ribosomal protein SA OS=Homo sapiens GN=RPSA PE=1 SV=4	32.8	4.6	1	150.9 (M:150.9)	3	20.3	15.82	159
CH60_HUMAN	60 kDa heat shock protein, mitochondrial OS=Homo sapiens GN=HSPD1 PE=1 SV=2	61.0	5.6	1	619.9 (M:619.9)	7	18.5	5.84	49
RLA0_HUMAN	60S acidic ribosomal protein P0 OS=Homo sapiens GN=RPLP0 PE=1 SV=1	34.3	5.6	2	154.0 (M:154.0)	3	14.2	6.77	158
RL10_HUMAN	60S ribosomal protein L10 OS=Homo sapiens GN=RPL10 PE=1 SV=4	24.6	11.0	2	255.3 (M:255.3)	6	24.3	8.13	112
RL10A_HUMAN	60S ribosomal protein L10a OS=Homo sapiens GN=RPL10A PE=1 SV=2	24.8	10.5	1	106.9 (M:106.9)	2	11.1	10.17	196
RL15_HUMAN	60S ribosomal protein L15 OS=Homo sapiens GN=RPL15 PE=1 SV=2	24.1	12.2	1	445.8 (M:445.8)	8	35.3	6.52	63
RL18_HUMAN	60S ribosomal protein L18 OS=Homo sapiens GN=RPL18 PE=1 SV=2	21.6	12.3	1	304.3 (M:304.3)	4	36.2	6.27	95
RL18A_HUMAN	60S ribosomal protein L18a OS=Homo sapiens GN=RPL18A PE=1 SV=2	20.7	11.7	1	177.0 (M:177.0)	4	29.5	5.95	146
RL23_HUMAN	60S ribosomal protein L23 OS=Homo sapiens GN=RPL23 PE=1 SV=1	14.9	11.2	1	146.0 (M:146.0)	3	25.7	7.68	164
RL26_HUMAN	60S ribosomal protein L26 OS=Homo sapiens GN=RPL26 PE=1 SV=1	17.2	11.0	1	80.0 (M:80.0)	2	11.0	10.47	231
RL27_HUMAN	60S ribosomal protein L27 OS=Homo sapiens GN=RPL27 PE=1 SV=2	15.8	11.0	1	113.7 (M:113.7)	3	14.0	5.10	190
RL27A_HUMAN	60S ribosomal protein L27a OS=Homo sapiens GN=RPL27A PE=1 SV=2	16.6	11.8	1	147.6 (M:147.6)	2	20.3	6.44	162
RL3_HUMAN	60S ribosomal protein L3 OS=Homo sapiens GN=RPL3 PE=1 SV=2	46.1	10.8	1	95.5 (M:95.5)	2	5.0	5.65	209
RL30_HUMAN	60S ribosomal protein L30 OS=Homo sapiens GN=RPL30 PE=1 SV=2	12.8	10.2	1	122.6 (M:122.6)	2	27.0	5.06	181
RL4_HUMAN	60S ribosomal protein L4 OS=Homo sapiens GN=RPL4 PE=1 SV=5	47.7	11.8	1	385.5 (M:385.5)	7	20.1	6.37	77
RL5_HUMAN	60S ribosomal protein L5 OS=Homo sapiens GN=RPL5 PE=1 SV=3	34.3	10.2	1	187.5 (M:187.5)	4	12.5	2.60	141
RL7_HUMAN	60S ribosomal protein L7 OS=Homo sapiens GN=RPL7 PE=1 SV=1	29.2	11.1	1	336.2 (M:336.2)	7	29.4	2.62	89
RL7A_HUMAN	60S ribosomal protein L7a OS=Homo sapiens GN=RPL7A PE=1 SV=2	30.0	11.3	1	278.4 (M:278.4)	6	22.6	3.76	104
RL8_HUMAN	60S ribosomal protein L8 OS=Homo sapiens GN=RPL8 PE=1 SV=2	28.0	11.9	1	200.0 (M:200.0)	5	21.8	3.78	136
GRP78_HUMAN	78 kDa glucose-regulated protein OS=Homo sapiens GN=HSPA5 PE=1 SV=2	72.3	4.9	1	1542.6 (M:1542.6)	20	30.7	5.79	14
ACON_HUMAN	Aconitate hydratase, mitochondrial OS=Homo sapiens GN=ACO2 PE=1 SV=2	85.4	7.9	1	98.8 (M:98.8)	3	6.5	4.33	205
ACTC_HUMAN	Actin, alpha cardiac muscle 1 OS=Homo sapiens GN=ACTC1 PE=1 SV=1	42.0	5.1	2	2815.4 (M:2815.4)	32	62.9	5.12	6
ACTA_HUMAN	Actin, aortic smooth muscle OS=Homo sapiens GN=ACTA2 PE=1 SV=1	42.0	5.1	2	2805.2 (M:2805.2)	32	62.9	5.30	7
ACTB_HUMAN	Actin, cytoplasmic 1 OS=Homo sapiens GN=ACTB PE=1 SV=1	41.7	5.2	1	3946.6 (M:3946.6)	37	73.3	5.15	5
ACTG_HUMAN	Actin, cytoplasmic 2 OS=Homo sapiens GN=ACTG1 PE=1 SV=1	41.8	5.2	3	3965.6 (M:3965.6)	37	73.3	5.07	4
ARPC4_HUMAN	Actin-related protein 2/3 complex subunit 4 OS=Homo sapiens GN=ARPC4 PE=1 SV=3	19.7	9.4	1	147.3 (M:147.3)	4	23.8	8.95	163
ARP3_HUMAN	Actin-related protein 3 OS=Homo sapiens GN=ACTR3 PE=1 SV=3	47.3	5.5	1	163.2 (M:163.2)	4	16.7	5.60	153
CAP1_HUMAN	Adenylyl cyclase-associated protein 1 OS=Homo sapiens GN=CAP1 PE=1 SV=5	51.9	9.1	1	80.7 (M:80.7)	2	2.5	6.75	229
ADT3_HUMAN	ADP/ATP translocase 3 OS=Homo sapiens GN=SLC25A6 PE=1 SV=4	32.8	10.3	4	307.9 (M:307.9)	7	20.1	5.15	94
FETUA_HUMAN	Alpha-2-HS-glycoprotein OS=Homo sapiens GN=AHSG PE=1 SV=1	39.3	5.4	1	139.1 (M:139.1)	3	6.8	3.24	169
ACTN1_HUMAN	Alpha-actinin-1 OS=Homo sapiens GN=ACTN1 PE=1 SV=2	103.0	5.1	3	2352.3 (M:2352.3)	41	49.3	5.49	8
ACTN4_HUMAN	Alpha-actinin-4 OS=Homo sapiens GN=ACTN4 PE=1 SV=2	104.8	5.2	2	1769.8 (M:1769.8)	30	30.2	4.72	10
CRYAB_HUMAN	Alpha-crystallin B chain OS=Homo sapiens GN=CRYAB PE=1 SV=2	20.1	6.9	1	403.5 (M:403.5)	8	41.1	3.41	69
ENOA_HUMAN	Alpha-enolase OS=Homo sapiens GN=ENO1 PE=1 SV=2	47.1	7.7	2	498.2 (M:498.2)	7	23.3	7.45	58
ANXA1_HUMAN	Annexin A1 OS=Homo sapiens GN=ANXA1 PE=1 SV=2	38.7	6.7	1	246.3 (M:246.3)	4	7.8	3.35	115
ANXA2_HUMAN	Annexin A2 OS=Homo sapiens GN=ANXA2 PE=1 SV=2	38.6	8.5	2	1412.9 (M:1412.9)	19	42.2	5.22	17
ANXA4_HUMAN	Annexin A4 OS=Homo sapiens GN=ANXA4 PE=1 SV=4	35.9	5.8	1	147.8 (M:147.8)	3	12.2	7.93	161
ANXA5_HUMAN	Annexin A5 OS=Homo sapiens GN=ANXA5 PE=1 SV=2	35.9	4.8	1	800.8 (M:800.8)	10	37.2	4.89	39
AXA82_HUMAN	Annexin A8-like protein 2 OS=Homo sapiens GN=ANXA8L2 PE=2 SV=1	36.8	5.3	3	282.8 (M:282.8)	3	15.6	3.76	103
ATPA_HUMAN	ATP synthase subunit alpha, mitochondrial OS=Homo sapiens GN=ATP5A1 PE=1 SV=1	59.7	9.6	1	603.3 (M:603.3)	10	21.3	4.50	51
ATPB_HUMAN	ATP synthase subunit beta, mitochondrial OS=Homo sapiens GN=ATP5B PE=1 SV=3	56.5	5.1	1	1271.6 (M:1271.6)	19	40.5	5.01	23
DHX9_HUMAN	ATP-dependent RNA helicase A OS=Homo sapiens GN=DHX9 PE=1 SV=4	140.9	6.4	1	268.0 (M:268.0)	6	5.6	5.82	106
ENOB_HUMAN	Beta-enolase OS=Homo sapiens GN=ENO3 PE=1 SV=4	46.9	8.6	1	455.0 (M:455.0)	6	17.1	6.06	62
CALD1_HUMAN	Caldesmon OS=Homo sapiens GN=CALD1 PE=1 SV=3	93.2	5.5	1	405.4 (M:405.4)	8	7.7	5.36	68
CALM_HUMAN	Calmodulin OS=Homo sapiens GN=CALM1 PE=1 SV=2	16.8	3.9	1	203.6 (M:203.6)	3	30.9	3.08	134
CALX_HUMAN	Calnexin OS=Homo sapiens GN=CANX PE=1 SV=2	67.5	4.3	1	142.4 (M:142.4)	2	5.7	5.12	168
CALR_HUMAN	Calreticulin OS=Homo sapiens GN=CALR PE=1 SV=1	48.1	4.1	1	351.5 (M:351.5)	5	22.1	4.04	86
CALU_HUMAN	Calumenin OS=Homo sapiens GN=CALU PE=1 SV=2	37.1	4.3	1	221.9 (M:221.9)	4	13.0	5.68	127
CTND1_HUMAN	Catenin delta-1 OS=Homo sapiens GN=CTNND1 PE=1 SV=1	108.1	5.8	1	101.8 (M:101.8)	2	5.3	4.86	204
CAV1_HUMAN	Caveolin-1 OS=Homo sapiens GN=CAV1 PE=1 SV=4	20.5	5.6	1	85.0 (M:85.0)	2	19.7	13.75	224
CLIC4_HUMAN	Chloride intracellular channel protein 4 OS=Homo sapiens GN=CLIC4 PE=1 SV=4	28.8	5.3	1	90.3 (M:90.3)	2	11.1	9.86	217
CISY_HUMAN	Citrate synthase, mitochondrial OS=Homo sapiens GN=CS PE=1 SV=2	51.7	9.1	1	87.5 (M:87.5)	2	5.8	5.26	222
CLH1_HUMAN	Clathrin heavy chain 1 OS=Homo sapiens GN=CLTC PE=1 SV=5	191.5	5.4	1	494.8 (M:494.8)	13	9.7	6.28	59
COF1_HUMAN	Cofilin-1 OS=Homo sapiens GN=CFL1 PE=1 SV=3	18.5	9.1	2	283.3 (M:283.3)	3	27.1	4.30	102
CO1A1_HUMAN	Collagen alpha-1(I) chain OS=Homo sapiens GN=COL1A1 PE=1 SV=5	138.9	5.5	1	402.2 (M:402.2)	8	12.2	14.10	70
CO1A2_HUMAN	Collagen alpha-2(I) chain OS=Homo sapiens GN=COL1A2 PE=1 SV=7	129.2	9.7	1	160.1 (M:160.1)	3	5.1	11.91	154
CSRP1_HUMAN	Cysteine and glycine-rich protein 1 OS=Homo sapiens GN=CSRP1 PE=1 SV=3	20.6	10.0	1	144.8 (M:144.8)	2	16.6	3.40	167
DYHC1_HUMAN	Cytoplasmic dynein 1 heavy chain 1 OS=Homo sapiens GN=DYNC1H1 PE=1 SV=5	532.1	6.0	1	95.3 (M:95.3)	2	1.0	10.43	210
CKAP4_HUMAN	Cytoskeleton-associated protein 4 OS=Homo sapiens GN=CKAP4 PE=1 SV=2	66.0	5.6	1	98.0 (M:98.0)	2	5.0	8.67	207
DPYL2_HUMAN	Dihydropyrimidinase-related protein 2 OS=Homo sapiens GN=DPYSL2 PE=1 SV=1	62.3	5.9	1	98.0 (M:98.0)	3	7.9	7.96	206
OST48_HUMAN	Dolichyl-diphosphooligosaccharide--protein glycosyltransferase 48 kDa subunit OS=Homo sapiens GN=DDOST PE=1 SV=4	50.8	6.1	1	113.7 (M:113.7)	3	9.9	17.13	189
EF1A1_HUMAN	Elongation factor 1-alpha 1 OS=Homo sapiens GN=EEF1A1 PE=1 SV=1	50.1	9.7	3	886.7 (M:886.7)	11	31.4	6.39	36
EF1G_HUMAN	Elongation factor 1-gamma OS=Homo sapiens GN=EEF1G PE=1 SV=3	50.1	6.3	1	234.5 (M:234.5)	6	16.0	4.34	120
EF2_HUMAN	Elongation factor 2 OS=Homo sapiens GN=EEF2 PE=1 SV=4	95.3	6.4	2	731.7 (M:731.7)	13	14.9	2.94	42
EFTU_HUMAN	Elongation factor Tu, mitochondrial OS=Homo sapiens GN=TUFM PE=1 SV=2	49.5	7.9	1	107.3 (M:107.3)	3	8.2	20.23	195
ENPL_HUMAN	Endoplasmin OS=Homo sapiens GN=HSP90B1 PE=1 SV=1	92.4	4.6	2	369.3 (M:369.3)	7	12.1	5.90	79
IF4A1_HUMAN	Eukaryotic initiation factor 4A-I OS=Homo sapiens GN=EIF4A1 PE=1 SV=1	46.1	5.2	3	242.9 (M:242.9)	3	14.8	5.40	117
IF5AL_HUMAN	Eukaryotic translation initiation factor 5A-1-like OS=Homo sapiens GN=EIF5AL1 PE=1 SV=2	16.8	4.7	3	395.4 (M:395.4)	4	36.4	4.43	76
CAPZB_HUMAN	F-actin-capping protein subunit beta OS=Homo sapiens GN=CAPZB PE=1 SV=4	31.3	5.2	1	176.9 (M:176.9)	3	9.7	4.55	147
FINC_HUMAN	Fibronectin OS=Homo sapiens GN=FN1 PE=1 SV=4	262.5	5.4	1	191.8 (M:191.8)	5	3.1	9.76	138
FLNA_HUMAN	Filamin-A OS=Homo sapiens GN=FLNA PE=1 SV=4	280.6	5.7	1	5254.2 (M:5254.2)	70	33.4	6.29	2
FLNB_HUMAN	Filamin-B OS=Homo sapiens GN=FLNB PE=1 SV=2	278.0	5.4	1	2010.9 (M:2010.9)	37	19.6	6.07	9
FLNC_HUMAN	Filamin-C OS=Homo sapiens GN=FLNC PE=1 SV=3	290.8	5.6	1	421.0 (M:421.0)	9	4.4	5.96	66
ALDOA_HUMAN	Fructose-bisphosphate aldolase A OS=Homo sapiens GN=ALDOA PE=1 SV=2	39.4	9.2	1	441.5 (M:441.5)	8	27.7	3.74	64
LEG1_HUMAN	Galectin-1 OS=Homo sapiens GN=LGALS1 PE=1 SV=2	14.7	5.2	1	175.1 (M:175.1)	3	22.2	3.92	148
LEG3_HUMAN	Galectin-3 OS=Homo sapiens GN=LGALS3 PE=1 SV=5	26.1	9.1	1	413.4 (M:413.4)	7	24.4	6.43	67
GELS_HUMAN	Gelsolin OS=Homo sapiens GN=GSN PE=1 SV=1	85.6	5.9	1	116.5 (M:116.5)	3	3.3	7.76	185
DHE3_HUMAN	Glutamate dehydrogenase 1, mitochondrial OS=Homo sapiens GN=GLUD1 PE=1 SV=2	61.4	8.5	2	248.4 (M:248.4)	5	13.8	4.43	114
G3P_HUMAN	Glyceraldehyde-3-phosphate dehydrogenase OS=Homo sapiens GN=GAPDH PE=1 SV=3	36.0	9.3	1	361.6 (M:361.6)	6	21.2	6.58	82
RAN_HUMAN	GTP-binding nuclear protein Ran OS=Homo sapiens GN=RAN PE=1 SV=3	24.4	7.8	1	110.5 (M:110.5)	2	25.0	10.01	192
GNAI2_HUMAN	Guanine nucleotide-binding protein G(i) subunit alpha-2 OS=Homo sapiens GN=GNAI2 PE=1 SV=3	40.4	5.2	1	266.0 (M:266.0)	3	14.9	4.82	107
GBB2_HUMAN	Guanine nucleotide-binding protein G(I)/G(S)/G(T) subunit beta-2 OS=Homo sapiens GN=GNB2 PE=1 SV=3	37.3	5.6	2	108.2 (M:108.2)	3	9.1	2.44	193
GBLP_HUMAN	Guanine nucleotide-binding protein subunit beta-2-like 1 OS=Homo sapiens GN=GNB2L1 PE=1 SV=3	35.1	8.9	1	237.9 (M:237.9)	4	15.8	6.19	118
HSP71_HUMAN	Heat shock 70 kDa protein 1A/1B OS=Homo sapiens GN=HSPA1A PE=1 SV=5	70.0	5.4	4	312.1 (M:312.1)	4	9.5	4.65	92
HSP7C_HUMAN	Heat shock cognate 71 kDa protein OS=Homo sapiens GN=HSPA8 PE=1 SV=1	70.9	5.2	2	1287.1 (M:1287.1)	13	27.7	9.24	21
HS90A_HUMAN	Heat shock protein HSP 90-alpha OS=Homo sapiens GN=HSP90AA1 PE=1 SV=5	84.6	4.8	7	1052.0 (M:1052.0)	16	23.5	3.97	27
HS90B_HUMAN	Heat shock protein HSP 90-beta OS=Homo sapiens GN=HSP90AB1 PE=1 SV=4	83.2	4.8	1	715.4 (M:715.4)	12	20.0	5.69	43
HBA_HUMAN	Hemoglobin subunit alpha OS=Homo sapiens GN=HBA1 PE=1 SV=2	15.2	9.4	2	228.1 (M:228.1)	3	28.2	4.30	125
HBB_HUMAN	Hemoglobin subunit beta OS=Homo sapiens GN=HBB PE=1 SV=2	16.0	6.9	5	335.4 (M:335.4)	4	29.9	5.76	90
ROA1_HUMAN	Heterogeneous nuclear ribonucleoprotein A1 OS=Homo sapiens GN=HNRNPA1 PE=1 SV=5	38.7	9.6	2	672.9 (M:672.9)	10	32.0	4.08	47
ROA3_HUMAN	Heterogeneous nuclear ribonucleoprotein A3 OS=Homo sapiens GN=HNRNPA3 PE=1 SV=2	39.6	9.6	1	296.1 (M:296.1)	4	17.7	4.01	100
HNRH1_HUMAN	Heterogeneous nuclear ribonucleoprotein H OS=Homo sapiens GN=HNRNPH1 PE=1 SV=4	49.2	5.9	3	508.4 (M:508.4)	7	30.5	7.26	57
HNRPK_HUMAN	Heterogeneous nuclear ribonucleoprotein K OS=Homo sapiens GN=HNRNPK PE=1 SV=1	50.9	5.3	1	325.7 (M:325.7)	6	15.8	6.27	91
HNRPM_HUMAN	Heterogeneous nuclear ribonucleoprotein M OS=Homo sapiens GN=HNRNPM PE=1 SV=3	77.5	9.6	1	171.2 (M:171.2)	2	5.2	3.52	149
HNRPR_HUMAN	Heterogeneous nuclear ribonucleoprotein R OS=Homo sapiens GN=HNRNPR PE=1 SV=1	70.9	8.8	2	103.7 (M:103.7)	2	5.4	2.75	201
HNRPU_HUMAN	Heterogeneous nuclear ribonucleoprotein U OS=Homo sapiens GN=HNRNPU PE=1 SV=6	90.5	5.7	1	435.3 (M:435.3)	6	10.1	5.76	65
ROA2_HUMAN	Heterogeneous nuclear ribonucleoproteins A2/B1 OS=Homo sapiens GN=HNRNPA2B1 PE=1 SV=2	37.4	9.3	1	987.8 (M:987.8)	13	44.5	5.43	30
HNRPC_HUMAN	Heterogeneous nuclear ribonucleoproteins C1/C2 OS=Homo sapiens GN=HNRNPC PE=1 SV=4	33.6	4.8	1	88.6 (M:88.6)	2	6.5	6.64	220
H14_HUMAN	Histone H1.4 OS=Homo sapiens GN=HIST1H1E PE=1 SV=2	21.9	11.5	5	257.0 (M:257.0)	5	25.6	4.01	109
H2A3_HUMAN	Histone H2A type 3 OS=Homo sapiens GN=HIST3H2A PE=1 SV=3	14.1	11.5	15	345.4 (M:345.4)	5	40.8	6.41	87
H2B1K_HUMAN	Histone H2B type 1-K OS=Homo sapiens GN=HIST1H2BK PE=1 SV=3	13.9	10.8	15	368.1 (M:368.1)	7	41.3	6.09	80
H33_HUMAN	Histone H3.3 OS=Homo sapiens GN=H3F3A PE=1 SV=2	15.3	11.9	5	230.0 (M:230.0)	4	25.0	3.54	123
H4_HUMAN	Histone H4 OS=Homo sapiens GN=HIST1H4A PE=1 SV=2	11.4	11.8	1	753.7 (M:753.7)	12	58.3	6.03	40
ITB1_HUMAN	Integrin beta-1 OS=Homo sapiens GN=ITGB1 PE=1 SV=2	88.4	5.1	1	88.2 (M:88.2)	2	5.0	3.49	221
K1C10_HUMAN	Keratin, type I cytoskeletal 10 OS=Homo sapiens GN=KRT10 PE=1 SV=6	58.8	5.0	12	843.4 (M:843.4)	15	27.9	5.15	38
K1C13_HUMAN	Keratin, type I cytoskeletal 13 OS=Homo sapiens GN=KRT13 PE=1 SV=4	49.6	4.8	1	399.7 (M:399.7)	7	15.7	5.98	71
K1C17_HUMAN	Keratin, type I cytoskeletal 17 OS=Homo sapiens GN=KRT17 PE=1 SV=2	48.1	4.8	5	466.3 (M:466.3)	11	15.5	6.80	61
K1C19_HUMAN	Keratin, type I cytoskeletal 19 OS=Homo sapiens GN=KRT19 PE=1 SV=4	44.1	4.9	3	714.3 (M:714.3)	13	26.0	22.52	44
K1C9_HUMAN	Keratin, type I cytoskeletal 9 OS=Homo sapiens GN=KRT9 PE=1 SV=3	62.0	5.0	2	1334.3 (M:1334.3)	15	39.6	5.61	19
K2C1_HUMAN	Keratin, type II cytoskeletal 1 OS=Homo sapiens GN=KRT1 PE=1 SV=6	66.0	8.8	1	1427.7 (M:1427.7)	16	32.8	5.18	15
K22E_HUMAN	Keratin, type II cytoskeletal 2 epidermal OS=Homo sapiens GN=KRT2 PE=1 SV=2	65.4	8.9	6	645.9 (M:645.9)	10	18.3	4.54	48
K2C5_HUMAN	Keratin, type II cytoskeletal 5 OS=Homo sapiens GN=KRT5 PE=1 SV=3	62.3	8.6	1	338.8 (M:338.8)	6	8.6	5.12	88
K2C6A_HUMAN	Keratin, type II cytoskeletal 6A OS=Homo sapiens GN=KRT6A PE=1 SV=3	60.0	8.9	3	397.0 (M:397.0)	8	14.2	4.70	75
K2C7_HUMAN	Keratin, type II cytoskeletal 7 OS=Homo sapiens GN=KRT7 PE=1 SV=5	51.4	5.3	1	585.5 (M:585.5)	9	13.6	4.29	54
K2C8_HUMAN	Keratin, type II cytoskeletal 8 OS=Homo sapiens GN=KRT8 PE=1 SV=7	53.7	5.4	7	685.7 (M:685.7)	10	18.2	6.47	45
TRFL_HUMAN	Lactotransferrin OS=Homo sapiens GN=LTF PE=1 SV=6	78.1	9.6	1	131.5 (M:131.5)	2	3.0	3.38	177
LASP1_HUMAN	LIM and SH3 domain protein 1 OS=Homo sapiens GN=LASP1 PE=1 SV=2	29.7	6.7	1	182.5 (M:182.5)	3	15.7	4.75	144
CAPG_HUMAN	Macrophage-capping protein OS=Homo sapiens GN=CAPG PE=1 SV=2	38.5	5.8	1	224.5 (M:224.5)	3	8.0	1.69	126
MDHM_HUMAN	Malate dehydrogenase, mitochondrial OS=Homo sapiens GN=MDH2 PE=1 SV=3	35.5	9.8	1	115.7 (M:115.7)	3	10.9	6.42	187
MOES_HUMAN	Moesin OS=Homo sapiens GN=MSN PE=1 SV=3	67.8	6.0	3	591.1 (M:591.1)	12	20.8	5.30	52
MYOF_HUMAN	Myoferlin OS=Homo sapiens GN=MYOF PE=1 SV=1	234.6	5.8	1	233.1 (M:233.1)	5	3.5	5.85	121
MYL6_HUMAN	Myosin light polypeptide 6 OS=Homo sapiens GN=MYL6 PE=1 SV=2	16.9	4.4	2	966.4 (M:966.4)	13	69.5	4.63	32
ML12A_HUMAN	Myosin regulatory light chain 12A OS=Homo sapiens GN=MYL12A PE=1 SV=2	19.8	4.5	2	871.7 (M:871.7)	11	62.6	4.58	37
MYL9_HUMAN	Myosin regulatory light polypeptide 9 OS=Homo sapiens GN=MYL9 PE=1 SV=4	19.8	4.6	1	569.7 (M:569.7)	9	45.3	4.82	55
MYH10_HUMAN	Myosin-10 OS=Homo sapiens GN=MYH10 PE=1 SV=3	228.9	5.3	1	947.1 (M:947.1)	12	6.9	4.67	33
MYH9_HUMAN	Myosin-9 OS=Homo sapiens GN=MYH9 PE=1 SV=4	226.4	5.4	12	6902.9 (M:6902.9)	86	42.1	5.20	1
AHNK_HUMAN	Neuroblast differentiation-associated protein AHNAK OS=Homo sapiens GN=AHNAK PE=1 SV=2	628.7	5.7	1	213.1 (M:213.1)	4	1.4	7.74	131
YBOX1_HUMAN	Nuclease-sensitive element-binding protein 1 OS=Homo sapiens GN=YBX1 PE=1 SV=3	35.9	0.0	1	359.5 (M:359.5)	5	30.6	4.01	83
NPM_HUMAN	Nucleophosmin OS=Homo sapiens GN=NPM1 PE=1 SV=2	32.6	4.5	1	220.1 (M:220.1)	3	5.1	3.52	128
NDKB_HUMAN	Nucleoside diphosphate kinase B OS=Homo sapiens GN=NME2 PE=1 SV=1	17.3	9.4	3	145.2 (M:145.2)	4	30.3	4.20	166
PDLI5_HUMAN	PDZ and LIM domain protein 5 OS=Homo sapiens GN=PDLIM5 PE=1 SV=5	63.9	9.6	1	149.6 (M:149.6)	2	6.2	2.97	160
PPIA_HUMAN	Peptidyl-prolyl cis-trans isomerase A OS=Homo sapiens GN=PPIA PE=1 SV=2	18.0	9.0	2	363.2 (M:363.2)	5	33.3	4.28	81
PRDX1_HUMAN	Peroxiredoxin-1 OS=Homo sapiens GN=PRDX1 PE=1 SV=1	22.1	9.2	1	357.1 (M:357.1)	6	31.7	4.49	84
PRDX4_HUMAN	Peroxiredoxin-4 OS=Homo sapiens GN=PRDX4 PE=1 SV=1	30.5	5.8	1	135.6 (M:135.6)	2	8.5	4.22	172
MPCP_HUMAN	Phosphate carrier protein, mitochondrial OS=Homo sapiens GN=SLC25A3 PE=1 SV=2	40.1	10.1	1	159.5 (M:159.5)	3	9.1	6.72	155
PGK1_HUMAN	Phosphoglycerate kinase 1 OS=Homo sapiens GN=PGK1 PE=1 SV=3	44.6	9.2	2	230.7 (M:230.7)	3	12.0	6.24	122
PGAM1_HUMAN	Phosphoglycerate mutase 1 OS=Homo sapiens GN=PGAM1 PE=1 SV=2	28.8	6.8	3	356.3 (M:356.3)	6	37.0	6.02	85
PAIRB_HUMAN	Plasminogen activator inhibitor 1 RNA-binding protein OS=Homo sapiens GN=SERBP1 PE=1 SV=2	44.9	9.3	1	103.6 (M:103.6)	4	7.4	2.67	202
PLEC_HUMAN	Plectin OS=Homo sapiens GN=PLEC PE=1 SV=3	531.5	5.7	1	934.0 (M:934.0)	22	6.8	6.61	34
PCBP1_HUMAN	Poly(rC)-binding protein 1 OS=Homo sapiens GN=PCBP1 PE=1 SV=2	37.5	6.8	3	132.1 (M:132.1)	2	8.1	15.54	176
PTRF_HUMAN	Polymerase I and transcript release factor OS=Homo sapiens GN=PTRF PE=1 SV=1	43.4	5.4	1	216.9 (M:216.9)	4	10.5	5.20	129
PTBP1_HUMAN	Polypyrimidine tract-binding protein 1 OS=Homo sapiens GN=PTBP1 PE=1 SV=1	57.2	9.8	1	302.0 (M:302.0)	5	15.4	4.86	97
POTEE_HUMAN	POTE ankyrin domain family member E OS=Homo sapiens GN=POTEE PE=1 SV=3	121.3	5.8	4	977.8 (M:977.8)	9	9.6	3.81	31
LMNA_HUMAN	Prelamin-A/C OS=Homo sapiens GN=LMNA PE=1 SV=1	74.1	6.6	1	1413.1 (M:1413.1)	27	39.9	10.21	16
DDX17_HUMAN	Probable ATP-dependent RNA helicase DDX17 OS=Homo sapiens GN=DDX17 PE=1 SV=2	80.2	9.3	2	122.4 (M:122.4)	3	4.5	9.65	182
PROF1_HUMAN	Profilin-1 OS=Homo sapiens GN=PFN1 PE=1 SV=2	15.0	9.4	1	296.9 (M:296.9)	4	20.0	2.74	99
PHB_HUMAN	Prohibitin OS=Homo sapiens GN=PHB PE=1 SV=1	29.8	5.5	1	166.5 (M:166.5)	4	25.0	8.20	151
PDIA3_HUMAN	Protein disulfide-isomerase A3 OS=Homo sapiens GN=PDIA3 PE=1 SV=4	56.7	5.9	1	1007.3 (M:1007.3)	20	35.0	11.82	28
PDIA6_HUMAN	Protein disulfide-isomerase A6 OS=Homo sapiens GN=PDIA6 PE=1 SV=1	48.1	4.8	1	303.9 (M:303.9)	4	13.0	5.67	96
PDIA1_HUMAN	Protein disulfide-isomerase OS=Homo sapiens GN=P4HB PE=1 SV=3	57.1	4.6	1	297.9 (M:297.9)	3	7.1	4.78	98
ENAH_HUMAN	Protein enabled homolog OS=Homo sapiens GN=ENAH PE=1 SV=2	66.5	6.5	1	88.9 (M:88.9)	2	4.2	2.07	219
TPM3L_HUMAN	Putative tropomyosin alpha-3 chain-like protein OS=Homo sapiens PE=5 SV=2	26.3	4.3	1	125.1 (M:125.1)	4	16.1	16.01	180
KPYM_HUMAN	Pyruvate kinase isozymes M1/M2 OS=Homo sapiens GN=PKM2 PE=1 SV=4	57.9	9.0	2	1067.1 (M:1067.1)	16	29.6	5.37	26
IQGA1_HUMAN	Ras GTPase-activating-like protein IQGAP1 OS=Homo sapiens GN=IQGAP1 PE=1 SV=1	189.1	6.1	1	235.5 (M:235.5)	5	4.0	7.49	119
RB11A_HUMAN	Ras-related protein Rab-11A OS=Homo sapiens GN=RAB11A PE=1 SV=3	24.4	6.1	2	102.8 (M:102.8)	2	9.3	17.32	203
RCN1_HUMAN	Reticulocalbin-1 OS=Homo sapiens GN=RCN1 PE=1 SV=1	38.9	4.7	1	104.8 (M:104.8)	2	6.9	7.61	200
RCN3_HUMAN	Reticulocalbin-3 OS=Homo sapiens GN=RCN3 PE=1 SV=1	37.5	4.6	1	106.7 (M:106.7)	2	7.0	5.81	197
GDIR1_HUMAN	Rho GDP-dissociation inhibitor 1 OS=Homo sapiens GN=ARHGDIA PE=1 SV=3	23.2	4.9	1	193.0 (M:193.0)	4	27.5	5.13	137
RBMX_HUMAN	RNA-binding motif protein, X chromosome OS=Homo sapiens GN=RBMX PE=1 SV=3	42.3	0.0	2	171.0 (M:171.0)	3	12.5	13.63	150
SEPT7_HUMAN	Septin-7 OS=Homo sapiens GN=SEPT7 PE=1 SV=2	50.6	9.4	1	138.1 (M:138.1)	2	9.4	8.49	170
SRSF3_HUMAN	Serine/arginine-rich splicing factor 3 OS=Homo sapiens GN=SRSF3 PE=1 SV=1	19.3	12.3	2	228.7 (M:228.7)	5	34.8	3.79	124
SERPH_HUMAN	Serpin H1 OS=Homo sapiens GN=SERPINH1 PE=1 SV=2	46.4	9.3	1	603.6 (M:603.6)	9	29.9	4.91	50
ALBU_HUMAN	Serum albumin OS=Homo sapiens GN=ALB PE=1 SV=2	69.3	5.9	1	924.7 (M:924.7)	15	23.5	5.44	35
AT1A1_HUMAN	Sodium/potassium-transporting ATPase subunit alpha-1 OS=Homo sapiens GN=ATP1A1 PE=1 SV=1	112.8	5.2	3	256.2 (M:256.2)	7	9.1	3.89	110
SPTA2_HUMAN	Spectrin alpha chain, brain OS=Homo sapiens GN=SPTAN1 PE=1 SV=3	284.4	5.1	1	210.1 (M:210.1)	5	2.9	14.88	133
SFPQ_HUMAN	Splicing factor, proline- and glutamine-rich OS=Homo sapiens GN=SFPQ PE=1 SV=2	76.1	9.9	1	273.0 (M:273.0)	4	11.3	5.11	105
SND1_HUMAN	Staphylococcal nuclease domain-containing protein 1 OS=Homo sapiens GN=SND1 PE=1 SV=1	101.9	6.8	1	380.2 (M:380.2)	8	12.9	5.05	78
GRP75_HUMAN	Stress-70 protein, mitochondrial OS=Homo sapiens GN=HSPA9 PE=1 SV=2	73.6	5.8	1	397.6 (M:397.6)	6	11.0	6.92	74
SODM_HUMAN	Superoxide dismutase [Mn], mitochondrial OS=Homo sapiens GN=SOD2 PE=1 SV=2	24.7	9.1	1	85.0 (M:85.0)	2	10.4	4.20	225
TLN1_HUMAN	Talin-1 OS=Homo sapiens GN=TLN1 PE=1 SV=3	269.6	5.7	1	740.5 (M:740.5)	14	8.8	6.66	41
THTR_HUMAN	Thiosulfate sulfurtransferase OS=Homo sapiens GN=TST PE=1 SV=4	33.4	6.9	1	89.8 (M:89.8)	2	13.1	3.06	218
TAGL_HUMAN	Transgelin OS=Homo sapiens GN=TAGLN PE=1 SV=4	22.6	9.4	1	1178.4 (M:1178.4)	19	69.2	4.55	24
TAGL2_HUMAN	Transgelin-2 OS=Homo sapiens GN=TAGLN2 PE=1 SV=3	22.4	9.3	2	999.3 (M:999.3)	14	52.3	4.27	29
TERA_HUMAN	Transitional endoplasmic reticulum ATPase OS=Homo sapiens GN=VCP PE=1 SV=4	89.3	5.0	1	91.5 (M:91.5)	2	6.6	6.02	216
TPIS_HUMAN	Triosephosphate isomerase OS=Homo sapiens GN=TPI1 PE=1 SV=3	30.8	5.6	1	156.6 (M:156.6)	3	8.0	3.46	156
TPM4_HUMAN	Tropomyosin alpha-4 chain OS=Homo sapiens GN=TPM4 PE=1 SV=3	28.5	4.5	2	521.1 (M:521.1)	12	32.7	5.26	56
TPM2_HUMAN	Tropomyosin beta chain OS=Homo sapiens GN=TPM2 PE=1 SV=1	32.8	4.5	2	398.8 (M:398.8)	9	25.4	7.10	73
TBA1A_HUMAN	Tubulin alpha-1A chain OS=Homo sapiens GN=TUBA1A PE=1 SV=1	50.1	4.8	5	1754.0 (M:1754.0)	19	53.7	4.34	12
TBA1B_HUMAN	Tubulin alpha-1B chain OS=Homo sapiens GN=TUBA1B PE=1 SV=1	50.1	4.8	2	1758.1 (M:1758.1)	19	53.7	4.39	11
TBA4A_HUMAN	Tubulin alpha-4A chain OS=Homo sapiens GN=TUBA4A PE=1 SV=1	49.9	4.8	1	1326.5 (M:1326.5)	15	46.2	6.70	20
TBB5_HUMAN	Tubulin beta chain OS=Homo sapiens GN=TUBB PE=1 SV=2	49.6	4.6	4	1573.7 (M:1573.7)	24	50.0	5.43	13
TBB2A_HUMAN	Tubulin beta-2A chain OS=Homo sapiens GN=TUBB2A PE=1 SV=1	49.9	4.6	2	1371.0 (M:1371.0)	22	40.4	5.51	18
TBB3_HUMAN	Tubulin beta-3 chain OS=Homo sapiens GN=TUBB3 PE=1 SV=2	50.4	4.7	1	1153.3 (M:1153.3)	18	29.1	5.68	25
TBB4B_HUMAN	Tubulin beta-4B chain OS=Homo sapiens GN=TUBB4B PE=1 SV=1	49.8	4.6	3	1277.4 (M:1277.4)	21	38.7	5.35	22
TBB6_HUMAN	Tubulin beta-6 chain OS=Homo sapiens GN=TUBB6 PE=1 SV=1	49.8	4.6	1	679.0 (M:679.0)	11	21.1	6.27	46
RL40_HUMAN	Ubiquitin-60S ribosomal protein L40 OS=Homo sapiens GN=UBA52 PE=1 SV=2	14.7	10.7	4	399.5 (M:399.5)	5	36.7	4.19	72
UBA1_HUMAN	Ubiquitin-like modifier-activating enzyme 1 OS=Homo sapiens GN=UBA1 PE=1 SV=3	117.8	5.4	1	93.2 (M:93.2)	2	2.5	4.94	213
MYO1C_HUMAN	Unconventional myosin-Ic OS=Homo sapiens GN=MYO1C PE=1 SV=4	121.6	10.1	1	134.8 (M:134.8)	2	4.9	4.39	173
VIGLN_HUMAN	Vigilin OS=Homo sapiens GN=HDLBP PE=1 SV=2	141.4	6.4	1	106.6 (M:106.6)	3	3.3	6.47	198
VIME_HUMAN	Vimentin OS=Homo sapiens GN=VIM PE=1 SV=4	53.6	4.9	7	4398.7 (M:4398.7)	55	68.5	6.63	3
VINC_HUMAN	Vinculin OS=Homo sapiens GN=VCL PE=1 SV=4	123.7	5.4	1	255.4 (M:255.4)	5	7.9	6.18	111
VTDB_HUMAN	Vitamin D-binding protein OS=Homo sapiens GN=GC PE=1 SV=1	52.9	5.3	1	164.4 (M:164.4)	2	8.2	12.47	152
VDAC1_HUMAN	Voltage-dependent anion-selective channel protein 1 OS=Homo sapiens GN=VDAC1 PE=1 SV=2	30.8	9.2	1	312.0 (M:312.0)	5	28.3	4.74	93
VDAC2_HUMAN	Voltage-dependent anion-selective channel protein 2 OS=Homo sapiens GN=VDAC2 PE=1 SV=2	31.5	8.7	1	214.6 (M:214.6)	3	17.3	2.92	130
